# Supplementary material for: The OsEIL1‐OsERF115‐target gene regulatory module controls grain size and weight in rice
Source: Plant Biotechnol J. 2022 May 6;20(8):1470–86. doi: 10.1111/pbi.13825 (PMC9342608; doi:10.1111/pbi.13825)
Supplement: Supplementary file 2 — Table S1 Protein sequence identity between OsERF115 orthologues. Table S2 186 DEGs between WT and OsERF115‐OX line in 5‐cm rice panicles. Table S3 604 DEGs between WT and OsERF115‐OX line in 10‐cm rice panicles. Table S4 2392 DEGs between WT and OsERF115‐OX line in 2 DAP rice caryopses. Table S5 2774 DEGs between WT and OsERF115‐OX line in 10 DAP rice caryopses. Table S6 List of primers used in this study. [file PBI-20-1470-s002.xlsx]

## Sheet: Table S1
Table S1. Protein sequence identity among OsERF115 orthologues.
	1	2	3	4	5	6	7	8	9	10	11	12	13	14	15	16	17	18	19	20	21	22	23
	OsERF115	Oryza glaberrima-OGLUM08G22130	Oryza rufipogon-A0A0E0QLD3	Oryza nivara-A0A0E0IEQ5	Oryza meridionalis-A0A0E0CEE1	Oryza punctata-OPUNC08G18940.1	Leersia perrieri-A0A0D9X9W9	Oryza brachyantha-XP_006660297.1	Aegilops tauschii-XP_020154174.1	Triticum aestivum-KAF7108468.1	Hordeum vulgare-KAE8816139.1	Triticum aestivum-KAF7095336.1	Eragrostis curvula-TVT99154.1	Eragrostis curvula-TVU05147.1	Brachypodium distachyon-XP_010236752.1	Setaria italica-XP_004974846.1	Eragrostis tef-Et_s884-0.7-1.path1	Sorghum bicolor-XP_002444753.1	Zea mays-XP_008666482.1	Panicum hallii-XP_025822464.1	Triticum aestivum-KAF7101015.1	Musa acuminata-XP_009381715.1	Ananas comosus-OAY69209.1
1. OsERF115
2. Oryza glaberrima-OGLUM08G22130	100
3.Oryza rufipogon-A0A0E0QLD3	100	100
4. Oryza nivara-A0A0E0IEQ5	99.5	99.5	99.5
5. Oryza meridionalis-A0A0E0CEE1	96.4	96.4	96.4	95.9
6. Oryza punctata-OPUNC08G18940.1	86.8	86.8	86.8	86.3	88.3
7. Leersia perrieri-A0A0D9X9W9	46.5	46.5	46.5	46.5	45.6	44.6
8. Oryza brachyantha-XP_006660297.1	45.1	45.1	45.1	45.1	44.2	44.2	34.3
9. Aegilops tauschii-XP_020154174.1	42.9	42.9	42.9	43.3	43.9	43.3	33.2	33.3
10. Triticum aestivum-KAF7108468.1	41.5	41.5	41.5	41.9	42.5	41.4	34.7	33.3	96.6
11. Hordeum vulgare-KAE8816139.1	40.9	40.9	40.9	40.9	40.5	41.9	34	32.1	76.3	77.7
12. Triticum aestivum-KAF7095336.1	40.6	40.6	40.6	41	40.6	40.5	34.3	32.1	90.4	92.3	79.6
13. Eragrostis curvula-TVT99154.1	40.5	40.5	40.5	40	39.9	40.9	33.9	32.1	44.3	45.5	46.7	44.3
14. Eragrostis curvula-TVU05147.1	40.5	40.5	40.5	40	39.9	40.9	35.6	32.1	44.8	45.5	47.5	44.3	99
15. Brachypodium distachyon-XP_010236752.1	40.2	40.2	40.2	39.7	39.3	38.6	32.5	28.6	47.4	45.9	46.8	45.5	43.3	42.9
16. Setaria italica-XP_004974846.1	39.2	39.2	39.2	38.7	40.6	39.1	32.4	28.5	40.9	40.4	38.5	38.6	46.3	45.3	37.9
17. Eragrostis tef-Et_s884-0.7-1.path1	37.7	37.7	37.7	37.7	38.4	37.1	33.3	34.2	41.4	40	41.3	39	63.6	63.1	37.7	43.9
18. Sorghum bicolor-XP_002444753.1	36.2	36.2	36.2	35.3	34.8	36.7	34.1	34.5	38.6	39.2	37.7	37.4	38.5	38.5	34.7	50.8	44.8
19. Zea mays-XP_008666482.1	35.6	35.6	35.6	35.6	35.8	33.3	33.2	29.1	35.6	34.7	35	33.3	40.9	40.4	35	48	36.2	58.3
20. Panicum hallii-XP_025822464.1	35.5	35.5	35.5	35.5	36.9	36.9	30.7	29.3	40.9	40.7	38.3	39.8	41.6	41.6	36.8	66.2	37.6	51	48.8
21. Triticum aestivum-KAF7101015.1	31.7	31.7	31.7	32.1	32.6	33.1	29.6	32.8	71	73	60.7	71.4	37.4	37.4	37.4	31.8	30.7	32.8	29.8	33.5
22. Musa acuminata-XP_009381715.1	28.4	28.4	28.4	28.4	28.9	29.7	27.8	22.5	29	28.5	30.5	28.3	30.1	30.1	29.5	30.3	28.8	29.9	29.2	26.5	22.6
23. Ananas comosus-OAY69209.1	28	28	28	28	28	28	19.6	20.2	25.9	25.1	25.5	25.2	25.2	25.2	23.6	23.2	23.9	24.9	24.7	23.1	20.1	29.4

## Sheet: Table S2
Table S2. 186 DEGs between WT and OsERF115-OX line in 5 cm rice panicles
GeneID	log2FoldChange	RPKM values
		WT_5CM_1	WT_5CM_2	OX_5CM_1	OX_5CM_2
LOC_Os03g11350	-25.8902	0	2502.53	0	0
LOC_Os05g49790	-23.1768	0	339.884	0	0
LOC_Os12g13930	-7.39066	28.0774	1770.69	5.54747	5.17283
LOC_Os12g03790	-5.69959	9.68187	435.819	4.43798	4.13826
LOC_Os08g15450	-5.32703	4.84093	295.114	3.32848	4.13826
LOC_Os05g35400	-4.90819	13.5546	180.906	4.43798	2.06913
LOC_Os04g33920	-4.76023	122.96	22.8417	3.32848	2.06913
LOC_Os01g13390	-4.62461	86.1686	125.172	4.43798	4.13826
LOC_Os12g21784	-4.12441	162.655	260.395	4.43798	19.6567
LOC_Os01g04370	-4.11284	160.719	60.302	4.43798	8.27652
LOC_Os02g39420	-3.86143	25.1729	98.676	3.32848	5.17283
LOC_Os08g20486	-3.82752	91.0095	45.6833	4.43798	5.17283
LOC_Os03g21960	-3.79387	91.0095	188.215	5.54747	14.4839
LOC_Os08g20440	-3.16128	50.3457	44.7697	3.32848	7.24196
LOC_Os05g47730	-3.14782	160.719	85.8847	13.3139	14.4839
LOC_Os10g36610	-3.04337	136.514	181.82	21.0804	17.5876
LOC_Os03g06970	-2.94372	157.814	203.748	21.0804	25.8641
LOC_Os04g42120	-2.84042	294.329	203.748	33.2848	36.2098
LOC_Os04g26550	-2.80729	246.888	95.0213	35.5038	13.4494
LOC_Os01g50750	-2.70452	615.767	3747.86	353.929	315.542
LOC_Os10g24050	-2.69714	115.214	407.495	45.4893	35.1752
LOC_Os05g47700	-2.44141	142.323	96.8487	24.4089	19.6567
LOC_Os01g59410	-2.41871	95.8505	158.064	31.0658	16.553
LOC_Os08g43290	-2.34912	2935.54	9410.77	1706.4	716.954
LOC_Os09g31482	-2.31105	483.125	391.963	100.964	75.5233
LOC_Os02g03710	-2.29594	431.811	461.402	107.621	74.4887
LOC_Os09g17740	-2.27208	1152.14	1807.23	137.577	474.866
LOC_Os03g18120	-2.2648	99.7232	272.273	44.3798	33.1061
LOC_Os12g13910	-2.12905	1488.1	1101.88	360.586	231.743
LOC_Os08g01030	-2.08118	283.679	230.244	68.7886	52.7628
LOC_Os07g16364	-2.07409	95.8505	110.554	19.9709	28.9678
LOC_Os11g27329	-2.05047	1062.1	1631.81	427.155	223.466
LOC_Os04g58200	-1.98123	1693.36	1893.12	301.782	606.255
LOC_Os01g01660	-1.93013	1118.26	1213.35	330.629	281.402
LOC_Os01g02000	-1.91714	138.451	145.273	41.0513	34.1407
LOC_Os02g30910	-1.91275	400.829	550.941	177.519	75.5233
LOC_Os02g37060	-1.89462	312.724	737.329	105.402	176.911
LOC_Os03g33090	-1.74637	1100.83	1380.55	285.14	454.174
LOC_Os05g06780	-1.5954	373.72	442.215	156.439	113.802
LOC_Os03g42130	-1.54108	415.352	571.955	150.891	188.291
LOC_Os09g25710	-1.50205	400.829	371.862	132.03	140.701
LOC_Os12g06340	-1.49712	487.966	857.933	211.913	264.849
LOC_Os03g24130	-1.41235	1848.27	3814.56	1096.18	1031.46
LOC_Os03g50310	-1.37144	439.557	560.991	163.096	223.466
LOC_Os03g17470	-1.35501	547.994	615.811	244.089	211.051
LOC_Os08g13014	-1.3177	270.124	252.172	98.745	110.698
LOC_Os06g04020	-1.29057	6755.04	5700.37	2285.56	2805.74
LOC_Os05g31280	-1.26845	430.843	392.877	194.162	147.943
LOC_Os02g22590	-1.26678	444.398	480.589	175.3	208.982
LOC_Os01g65920	-1.22399	3483.54	3132.05	1181.61	1650.13
LOC_Os05g28830	-1.2165	627.385	885.343	375.009	276.229
LOC_Os03g18264	-1.10309	2226.83	2114.22	888.705	1131.81
LOC_Os01g70860	-1.0897	349.515	376.431	163.096	177.945
LOC_Os04g25784	-1.08252	958.505	891.739	402.746	470.727
LOC_Os03g01530	-1.01246	3030.42	2508.93	1160.53	1584.95
LOC_Os07g45000	-1.00529	694.19	685.25	357.257	330.026
LOC_Os01g74300	-1.00501	5137.2	4023.79	2220.1	2344.33
LOC_Os03g14010	-0.933813	1431.95	1555.06	836.559	727.299
LOC_Os03g16334	-0.915904	1074.69	1197.82	617.988	586.599
LOC_Os05g12300	-0.874211	3364.45	3186.87	1676.45	1897.39
LOC_Os04g52880	-0.778066	7168.45	8286.04	4461.28	4551.05
LOC_Os03g02820	1.04176	468.602	476.02	897.581	1046.98
LOC_Os02g18410	1.04618	1627.52	2316.14	3940.92	4203.44
LOC_Os01g18800	1.07066	782.295	835.091	1697.53	1699.79
LOC_Os09g34180	1.08524	735.822	609.416	1416.82	1437.01
LOC_Os01g41900	1.12686	170.401	189.129	416.06	369.34
LOC_Os01g63460	1.1344	424.066	382.826	793.288	977.664
LOC_Os04g45270	1.15128	1082.43	1472.83	2949.04	2727.11
LOC_Os09g38110	1.16505	180.083	170.856	408.294	378.651
LOC_Os08g40930	1.18029	642.876	728.192	1697.53	1410.11
LOC_Os06g12740	1.19191	919.777	583.833	1649.82	1784.63
LOC_Os10g40570	1.20611	305.947	359.071	865.406	669.364
LOC_Os12g39920	1.22827	261.41	183.647	560.295	482.107
LOC_Os02g14910	1.3126	399.861	367.294	1211.57	694.193
LOC_Os01g66130	1.32677	322.406	222.935	733.376	634.189
LOC_Os04g43840	1.33633	333.056	309.733	823.245	799.719
LOC_Os01g13210	1.33851	480.221	646.876	1496.71	1354.25
LOC_Os04g33760	1.39591	117.151	87.712	256.293	282.436
LOC_Os05g05270	1.42521	168.464	207.402	553.638	456.243
LOC_Os01g39860	1.42546	815.213	530.84	2151.31	1463.91
LOC_Os07g01904	1.43976	549.93	330.747	1267.04	1121.47
LOC_Os11g10290	1.44166	88.105	104.158	292.907	229.674
LOC_Os01g45640	1.44391	284.647	246.69	640.178	804.892
LOC_Os01g70870	1.46956	90.0414	90.453	264.06	235.881
LOC_Os01g12420	1.50523	97.7869	121.518	322.863	300.024
LOC_Os06g37150	1.51998	74.5504	73.0933	169.753	253.469
LOC_Os08g37432	1.59278	65.8367	68.525	211.913	193.464
LOC_Os12g35610	1.62617	179.115	148.928	449.345	562.804
LOC_Os01g67480	1.63523	189.765	157.151	653.492	424.172
LOC_Os11g44960	1.69336	48.4093	60.302	135.358	216.224
LOC_Os01g63880	1.7449	285.615	224.762	1110.6	600.048
LOC_Os01g47130	1.78238	38.7275	34.7193	107.621	144.839
LOC_Os01g04870	1.79487	107.469	90.453	281.812	404.515
LOC_Os04g03810	1.8023	166.528	73.0933	463.769	371.409
LOC_Os02g58360	1.81136	243.983	184.561	554.747	948.696
LOC_Os01g63480	1.8286	327.247	152.582	789.96	913.521
LOC_Os04g55280	1.84448	50.3457	42.0287	209.694	122.079
LOC_Os08g35160	1.99873	59.0594	28.3237	168.643	180.014
LOC_Os12g03230	2.04337	58.0912	59.3883	341.724	142.77
LOC_Os01g21590	2.05145	309.82	292.373	986.34	1509.43
LOC_Os11g10590	2.15265	82.2959	63.9567	421.608	228.639
LOC_Os05g18730	2.16158	60.9958	58.4747	318.425	216.224
LOC_Os06g35520	2.21765	25.1729	44.7697	168.643	157.254
LOC_Os03g01880	2.2692	108.437	54.82	541.433	245.192
LOC_Os03g27120	2.30061	41.632	42.0287	269.607	142.77
LOC_Os04g30030	2.35222	38.7275	21.0143	208.585	96.2146
LOC_Os11g29920	2.36353	26.141	15.5323	105.402	108.629
LOC_Os09g11460	2.37286	72.614	82.23	294.016	507.972
LOC_Os05g33570	2.41701	340.802	368.208	2367.66	1419.42
LOC_Os07g42370	2.45046	1918.95	2580.19	20827.4	3764.78
LOC_Os04g46220	2.53461	322.406	282.323	3002.29	501.764
LOC_Os11g47580	2.62105	61.9639	13.705	200.818	263.814
LOC_Os07g35750	2.64901	7.74549	12.7913	57.6937	71.385
LOC_Os12g41060	2.70242	28.0774	12.7913	145.344	120.01
LOC_Os05g38040	2.81374	47.4411	43.856	514.805	127.252
LOC_Os10g33760	2.83329	7.74549	20.1007	65.4602	133.459
LOC_Os03g55410	2.88607	9.68187	11.8777	63.2412	96.2146
LOC_Os11g34710	2.90911	66.8049	54.82	767.77	145.874
LOC_Os07g35340	2.90958	18.3955	26.4963	267.388	70.3504
LOC_Os02g48870	2.91248	23.2365	29.2373	170.862	224.501
LOC_Os01g66010	2.98078	32.9183	18.2733	295.125	108.629
LOC_Os09g37690	3.28867	28.0774	6.39567	175.3	160.358
LOC_Os05g40770	3.29544	54.2185	61.2157	1037.38	96.2146
LOC_Os06g11840	3.32269	17.4274	16.446	159.767	178.98
LOC_Os12g03040	3.38098	13.5546	7.30933	113.168	103.457
LOC_Os02g58370	3.40451	13.5546	16.446	143.125	174.842
LOC_Os01g23440	3.43063	8.71368	4.56833	109.84	33.1061
LOC_Os11g47570	3.43064	5.80912	3.65467	51.0367	50.6937
LOC_Os11g44030	3.48265	2.90456	21.0143	132.03	136.563
LOC_Os12g10750	3.55202	78.4231	81.3163	1140.56	733.507
LOC_Os10g32810	3.7072	3.87275	2.741	51.0367	35.1752
LOC_Os08g42750	3.80342	14.5228	38.374	655.711	83.7998
LOC_Os12g32390	3.85454	16.4592	8.223	249.636	106.56
LOC_Os03g10210	3.87208	123.928	86.7983	2309.97	774.889
LOC_Os01g66120	3.88144	83.2641	49.338	1676.45	277.264
LOC_Os01g52740	3.92541	3.87275	3.65467	53.2557	61.0394
LOC_Os07g48550	4.03744	8.71368	17.3597	118.716	310.37
LOC_Os03g52860	4.04346	1.93637	19.187	262.95	86.9035
LOC_Os05g08910	4.10689	3.87275	5.482	29.9563	131.39
LOC_Os01g71310	4.20613	0.968187	4.56833	41.0513	62.0739
LOC_Os11g36160	4.33447	3.87275	0.913667	36.6133	58.9702
LOC_Os11g03300	4.35707	16.4592	2.741	229.665	161.392
LOC_Os11g45050	4.36849	9.68187	12.7913	224.118	241.054
LOC_Os01g65830	4.3707	14.5228	13.705	109.84	473.831
LOC_Os05g48700	4.41856	4.84093	7.30933	225.227	35.1752
LOC_Os02g55970	4.50931	13.5546	17.3597	672.354	32.0715
LOC_Os05g37250	4.56297	20.3319	33.8057	1161.64	118.975
LOC_Os08g30510	4.65028	8.71368	4.56833	119.825	212.086
LOC_Os11g45040	4.71052	5.80912	0.913667	78.7741	95.18
LOC_Os06g09990	4.7165	6.77731	3.65467	255.184	18.6222
LOC_Os06g13870	4.75682	7.74549	6.39567	359.476	22.7604
LOC_Os01g18120	4.78959	2.90456	2.741	137.577	18.6222
LOC_Os06g45570	4.83729	4.84093	2.741	200.818	15.5185
LOC_Os01g14440	4.86817	14.5228	13.705	779.975	44.4863
LOC_Os06g09980	5.05631	5.80912	2.741	265.169	18.6222
LOC_Os09g17560	5.07409	2.90456	0.913667	46.5988	80.6961
LOC_Os02g51730	5.15075	5.80912	3.65467	331.739	4.13826
LOC_Os04g52440	5.38768	1.93637	0.913667	23.2994	95.18
LOC_Os01g61080	5.486	2.90456	8.223	482.63	17.5876
LOC_Os11g45180	5.54794	1.93637	0.913667	58.8032	73.4541
LOC_Os01g50100	6.40213	0.968187	0.913667	150.891	8.27652
LOC_Os05g34490	6.79991	0.968187	0	53.2557	51.7283
LOC_Os11g35300	6.83148	0	0.913667	34.3943	72.4196
LOC_Os04g27670	6.85284	1.93637	0	21.0804	198.637
LOC_Os01g61340	6.91819	0.968187	0	80.9931	33.1061
LOC_Os06g35165	6.92894	1.93637	4.56833	464.878	335.199
LOC_Os02g50110	7.05636	0.968187	0.913667	246.308	4.13826
LOC_Os11g06980	7.30834	1.93637	0.913667	68.7886	379.686
LOC_Os11g05800	7.37994	0.968187	0	86.5406	70.3504
LOC_Os06g05420	7.63467	0	0.913667	183.067	3.1037
LOC_Os02g12680	7.94411	0	0	19.9709	65.1776
LOC_Os11g01690	7.95278	0	0	75.4456	10.3457
LOC_Os04g49210	8.03414	0	0	87.6501	3.1037
LOC_Os07g35350	8.19972	0	0	51.0367	50.6937
LOC_Os06g18810	8.2564	0	0	49.9272	55.8665
LOC_Os06g16040	8.41585	0	0	96.526	21.7259
LOC_Os10g35160	8.43617	0	0	58.8032	61.0394
LOC_Os09g38104	8.86461	0	0	90.9785	70.3504
LOC_Os01g72270	9.49275	0	0	58.8032	190.36
LOC_Os02g53240	9.77725	0	0	128.701	174.842
LOC_Os06g44010	10.2111	0.968187	0.913667	2226.76	3.1037
LOC_Os10g24004	10.3085	0	0	184.176	254.503
LOC_Os04g43090	10.8336	0	0	375.009	256.572
LOC_Os08g37080	11.2321	0	0	515.915	316.577
LOC_Os11g31850	11.3918	0	0	641.288	288.644

## Sheet: Table S3
Table S3. 604 DEGs between WT and OsERF115-OX line in 10 cm rice panicles
GeneID	log2FoldChange	RPKM values
		WT_10CM_1	WT_10CM_2	OX_10CM_1	OX_10CM_2
LOC_Os04g27670	-27.7152	9292.46	1.86947	0	0
LOC_Os01g37000	-27.4251	8466.31	0.934736	0	0
LOC_Os09g17560	-25.9962	2648.67	0	0	0
LOC_Os04g01810	-25.6018	1985.06	0	0	0
LOC_Os01g72270	-24.4021	823.261	0	0	0
LOC_Os02g02210	-23.6479	475.106	0	0	0
LOC_Os02g12680	-23.3036	369.313	0	0	0
LOC_Os08g08970	-13.8546	30599.1	20.5642	0	2.05904
LOC_Os04g56430	-11.5179	15668.9	1.86947	4.31999	1.02952
LOC_Os08g08960	-8.66344	1684.99	8.41263	1.08	3.08856
LOC_Os11g47520	-7.69993	76.9403	3.73894	0	0
LOC_Os07g05365	-7.67474	1262.78	12.1516	1.08	5.1476
LOC_Os03g05900	-7.57138	195.236	4.67368	0	1.02952
LOC_Os06g24430	-7.56888	60.5905	13.0863	0	0
LOC_Os05g15770	-7.44303	52204	726.29	75.5999	228.554
LOC_Os01g03390	-6.97251	21307.6	306.593	47.5199	124.572
LOC_Os04g31710	-6.86202	8.65578	36.4547	0	0
LOC_Os02g44990	-6.58375	549.161	261.726	5.39999	3.08856
LOC_Os10g09240	-6.4302	37.5084	143.015	0	2.05904
LOC_Os02g43330	-6.00647	105.793	97.2126	1.08	2.05904
LOC_Os11g03300	-5.99832	1937.93	505.692	2.16	36.0332
LOC_Os03g16410	-5.78885	109.64	5.60842	0	2.05904
LOC_Os01g03330	-5.65948	856.922	92.5389	4.31999	14.4133
LOC_Os03g20870	-5.6282	89.4431	15.8905	2.16	0
LOC_Os11g47500	-5.55419	243.324	1.86947	1.08	4.11808
LOC_Os12g03040	-5.54033	1346.45	260.791	10.8	23.679
LOC_Os05g08830	-5.47679	186.58	2.80421	3.24	1.02952
LOC_Os12g05210	-5.3647	52.8964	780.505	15.12	5.1476
LOC_Os05g41490	-5.32144	65.3992	268.269	1.08	7.20664
LOC_Os08g36910	-5.31512	520.309	57.9536	1.08	13.3838
LOC_Os09g15670	-5.31301	233.706	1031.95	21.6	10.2952
LOC_Os01g62970	-5.21091	306.799	80.3873	2.16	8.23616
LOC_Os08g32960	-5.10816	88.4813	238.358	4.31999	5.1476
LOC_Os11g26570	-5.10757	26.9291	228.076	4.31999	3.08856
LOC_Os04g43200	-5.08817	1091.59	79.4526	8.63999	25.738
LOC_Os01g13390	-5.0411	69.2462	138.341	2.16	4.11808
LOC_Os09g21180	-5.03156	40.3936	28.0421	0	2.05904
LOC_Os12g24020	-5.01654	765.556	515.04	6.47999	32.9447
LOC_Os01g25990	-4.98315	569.358	27.1073	6.47999	12.3542
LOC_Os05g07810	-4.76314	18.2733	125.255	3.24	2.05904
LOC_Os01g16310	-4.66116	377.007	19.6295	4.31999	11.3247
LOC_Os01g52740	-4.6483	285.641	3.73894	4.31999	7.20664
LOC_Os05g47730	-4.63252	60.5905	310.332	12.96	2.05904
LOC_Os01g11600	-4.52714	107.716	14.9558	4.31999	1.02952
LOC_Os01g03360	-4.52081	6861.15	1290.87	106.92	248.114
LOC_Os03g02050	-4.49661	118.296	45.8021	0	7.20664
LOC_Os11g43520	-4.4944	30.7761	583.275	9.71999	17.5018
LOC_Os02g33070	-4.44507	890.584	212.185	25.92	24.7085
LOC_Os01g63190	-4.42169	424.133	25.2379	7.55999	13.3838
LOC_Os03g16170	-4.42126	743.435	2148.96	69.1199	65.8893
LOC_Os07g46950	-4.41935	224.089	71.04	9.71999	4.11808
LOC_Os02g09980	-4.355	23.0821	83.1915	0	5.1476
LOC_Os04g33920	-4.32538	37.5084	88.7999	2.16	4.11808
LOC_Os03g08624	-4.2858	49.0494	33.6505	3.24	1.02952
LOC_Os02g33380	-4.28489	47.1259	283.225	10.8	6.17712
LOC_Os03g21060	-4.26587	511.653	52.3452	9.71999	19.5609
LOC_Os03g51350	-4.26408	11.541	129.928	3.24	4.11808
LOC_Os12g21784	-4.22718	218.318	256.118	14.04	11.3247
LOC_Os06g36390	-4.17773	312.57	50.4758	10.8	9.26569
LOC_Os12g13910	-4.1486	613.599	2021.83	73.4399	75.155
LOC_Os05g28740	-4.10251	767.479	528.126	24.84	50.4465
LOC_Os12g05540	-4.07935	145.225	14.9558	4.31999	5.1476
LOC_Os04g54210	-3.90858	258.712	356.134	15.12	25.738
LOC_Os09g39940	-3.90191	433.751	31.781	4.31999	26.7675
LOC_Os02g29140	-3.88744	102.908	21.4989	3.24	5.1476
LOC_Os01g24420	-3.88663	121.181	20.5642	7.55999	2.05904
LOC_Os09g27330	-3.88047	18.2733	136.471	4.31999	6.17712
LOC_Os03g18490	-3.87096	48.0877	200.968	12.96	4.11808
LOC_Os10g32990	-3.85069	172.154	24.3031	4.31999	9.26569
LOC_Os03g44380	-3.8337	98.0988	842.197	46.4399	19.5609
LOC_Os03g49440	-3.82627	1204.12	1628.31	61.5599	137.956
LOC_Os04g42120	-3.81241	138.492	202.838	14.04	10.2952
LOC_Os05g38040	-3.7826	1476.29	1074.95	42.1199	143.103
LOC_Os06g39120	-3.77311	100.984	27.1073	1.08	8.23616
LOC_Os10g22050	-3.7365	424.133	68.2357	19.44	17.5018
LOC_Os08g08440	-3.70956	280.832	308.463	14.04	30.8856
LOC_Os09g35020	-3.69144	213.509	146.754	25.92	2.05904
LOC_Os06g48020	-3.62388	682.845	47.6715	34.5599	24.7085
LOC_Os02g47390	-3.616	290.45	69.1705	9.71999	19.5609
LOC_Os05g47650	-3.59167	60.5905	41.1284	4.31999	4.11808
LOC_Os05g38290	-3.5706	196.198	986.147	35.6399	63.8303
LOC_Os07g15959	-3.54087	79.8255	30.8463	5.39999	4.11808
LOC_Os04g58280	-3.53131	5808.03	8780.91	608.039	653.746
LOC_Os01g03340	-3.52927	13848.3	2343.38	421.199	981.133
LOC_Os01g52130	-3.48727	840.572	49.541	46.4399	32.9447
LOC_Os12g14220	-3.4476	206.777	816.025	45.3599	48.3875
LOC_Os10g40934	-3.4416	970.409	81.322	44.2799	52.5055
LOC_Os02g44090	-3.43215	156.766	993.625	32.4	74.1255
LOC_Os08g32060	-3.41826	87.5196	271.073	11.88	21.6199
LOC_Os03g09170	-3.41458	147.148	392.589	25.92	24.7085
LOC_Os07g05360	-3.41343	440.483	3288.4	174.96	175.018
LOC_Os05g45350	-3.39524	227.936	27.1073	11.88	12.3542
LOC_Os09g12150	-3.35107	75.0168	507.562	8.63999	48.3875
LOC_Os01g29804	-3.35061	69.2462	49.541	7.55999	4.11808
LOC_Os07g39320	-3.33815	287.564	310.332	32.4	26.7675
LOC_Os01g09100	-3.29606	260.635	60.7579	17.28	15.4428
LOC_Os04g45810	-3.23315	226.012	209.381	20.52	25.738
LOC_Os06g05440	-3.23185	462.603	476.715	45.3599	54.5646
LOC_Os10g36610	-3.19588	226.974	64.4968	20.52	11.3247
LOC_Os04g42940	-3.19484	167.345	171.057	20.52	16.4723
LOC_Os03g61150	-3.19292	1722.5	830.98	68.0399	211.052
LOC_Os04g48350	-3.18763	234.668	247.705	33.4799	19.5609
LOC_Os09g35010	-3.18345	640.528	325.288	96.1199	10.2952
LOC_Os02g09990	-3.16014	179.848	393.524	28.08	36.0332
LOC_Os02g37970	-3.15576	458.756	1544.18	93.9599	130.749
LOC_Os07g02330	-3.12902	71.1697	29.9116	4.31999	7.20664
LOC_Os06g04990	-3.08589	119.257	606.644	45.3599	40.1513
LOC_Os04g43390	-3.04729	271.214	77.5831	21.6	20.5904
LOC_Os10g35070	-3.025	307.761	753.397	57.2399	73.096
LOC_Os04g49370	-3.00123	324.111	1017.93	60.4799	107.07
LOC_Os12g42280	-2.98257	194.274	356.134	36.7199	32.9447
LOC_Os07g37290	-2.94673	120.219	780.505	77.7599	39.1218
LOC_Os05g31140	-2.93223	2654.44	643.098	234.36	197.668
LOC_Os01g22352	-2.92001	208.7	59.8231	8.63999	26.7675
LOC_Os01g62760	-2.91998	906.933	4061.43	300.24	356.214
LOC_Os06g50230	-2.9124	75.9785	410.349	15.12	49.417
LOC_Os03g43720	-2.90697	949.251	125.255	69.1199	74.1255
LOC_Os05g47960	-2.90258	470.297	624.404	45.3599	100.893
LOC_Os07g10840	-2.8756	4707.78	5250.41	613.439	743.314
LOC_Os11g03270	-2.87031	83.6725	141.145	20.52	10.2952
LOC_Os04g12010	-2.85627	123.104	89.7347	10.8	18.5314
LOC_Os05g36270	-2.84052	413.554	155.166	22.68	56.6236
LOC_Os06g44160	-2.82972	217.356	83.1915	23.76	18.5314
LOC_Os05g49730	-2.82506	116.372	268.269	39.9599	14.4133
LOC_Os01g73110	-2.81598	574.167	1551.66	159.84	142.074
LOC_Os05g34830	-2.8056	251.979	411.284	47.5199	47.3579
LOC_Os12g40180	-2.7891	41.3554	53.28	6.47999	7.20664
LOC_Os03g42600	-2.76937	119.257	90.6694	21.6	9.26569
LOC_Os06g22919	-2.76764	77.902	123.385	16.2	13.3838
LOC_Os07g06490	-2.71973	224.089	472.042	59.3999	46.3284
LOC_Os05g10670	-2.70752	883.851	3894.11	341.279	390.188
LOC_Os10g26150	-2.68627	128.875	334.636	44.2799	27.7971
LOC_Os05g08900	-2.66287	270.253	227.141	52.9199	25.738
LOC_Os02g53750	-2.64789	262.559	77.5831	14.04	40.1513
LOC_Os03g21960	-2.63461	362.581	869.305	79.9199	118.395
LOC_Os04g33820	-2.61898	213.509	214.989	39.9599	29.8561
LOC_Os01g21420	-2.61656	128.875	65.4315	17.28	14.4133
LOC_Os06g14420	-2.60767	1641.71	2361.14	281.88	374.745
LOC_Os06g39370	-2.59831	87.5196	101.886	6.47999	24.7085
LOC_Os05g27780	-2.59525	1378.19	6799.27	559.439	793.76
LOC_Os06g19630	-2.59321	71.1697	105.625	8.63999	20.5904
LOC_Os06g48500	-2.59239	1062.74	1022.6	125.28	220.317
LOC_Os01g12270	-2.58995	308.723	677.684	68.0399	95.7454
LOC_Os02g03710	-2.58527	518.385	201.903	56.1599	63.8303
LOC_Os03g30300	-2.5848	767.479	312.202	106.92	73.096
LOC_Os06g47910	-2.57856	50.0112	63.5621	10.8	8.23616
LOC_Os06g04230	-2.57777	1427.24	1877.89	144.72	408.72
LOC_Os02g55890	-2.57511	554.932	185.078	80.9999	43.2399
LOC_Os02g46210	-2.54013	752.091	1260.96	249.48	96.7749
LOC_Os01g09640	-2.53787	467.412	214.989	70.1999	47.3579
LOC_Os04g25440	-2.52078	329.881	270.139	57.2399	47.3579
LOC_Os04g44500	-2.51391	200.045	223.402	46.4399	27.7971
LOC_Os08g39300	-2.51347	622.254	430.913	44.2799	140.015
LOC_Os01g09870	-2.50964	243.324	339.309	52.9199	49.417
LOC_Os09g34140	-2.48988	73.0933	168.253	15.12	27.7971
LOC_Os03g06970	-2.48848	131.76	207.511	39.9599	20.5904
LOC_Os03g55530	-2.46983	130.798	436.522	55.0799	47.3579
LOC_Os01g72530	-2.4655	1166.61	370.156	114.48	163.694
LOC_Os01g46760	-2.45392	592.44	3003.31	385.559	270.764
LOC_Os03g47530	-2.45343	1243.55	2018.1	295.92	299.59
LOC_Os05g46760	-2.45314	528.964	413.153	115.56	56.6236
LOC_Os03g18150	-2.44245	1778.28	1468.47	359.639	237.819
LOC_Os11g02379	-2.43454	355.849	240.227	44.2799	65.8893
LOC_Os02g54820	-2.41278	2124.51	5070.94	650.159	701.104
LOC_Os09g35030	-2.40578	172.154	243.966	25.92	52.5055
LOC_Os02g45930	-2.40464	183.695	524.387	63.7199	70.0074
LOC_Os03g18130	-2.39948	5007.85	5386.88	870.479	1099.53
LOC_Os08g32520	-2.3902	455.871	583.275	100.44	97.8045
LOC_Os11g25780	-2.37524	742.474	745.919	171.72	115.306
LOC_Os01g07970	-2.35449	1033.88	3530.5	461.159	431.369
LOC_Os05g08420	-2.35125	5091.52	10398.9	1558.44	1477.36
LOC_Os03g17200	-2.33523	159.651	113.103	34.5599	19.5609
LOC_Os02g41840	-2.32959	205.815	317.81	47.5199	56.6236
LOC_Os08g31580	-2.3103	3909.53	7225.51	1205.28	1039.82
LOC_Os01g01660	-2.29571	2412.08	4213.79	1011.96	337.683
ChrSy.fgenesh.gene.25	-2.29387	235.63	474.846	106.92	38.0923
LOC_Os03g21030	-2.29339	1100.25	501.953	164.16	162.664
LOC_Os10g38470	-2.29116	106.755	79.4526	21.6	16.4723
LOC_Os07g44330	-2.27009	890.584	630.947	163.08	152.369
LOC_Os02g46980	-2.26486	67.3227	85.061	18.36	13.3838
LOC_Os12g08260	-2.24461	1878.3	696.378	234.36	308.856
LOC_Os03g52680	-2.24225	1777.32	1867.6	427.679	342.83
LOC_Os09g21710	-2.22913	458.756	500.084	127.44	77.214
LOC_Os12g28015	-2.22584	898.278	835.654	200.88	169.871
LOC_Os07g41160	-2.22345	255.826	924.454	120.96	131.779
LOC_Os09g28580	-2.19474	226.012	298.181	73.4399	41.1808
LOC_Os09g30160	-2.18434	744.397	2945.35	475.199	336.653
LOC_Os03g22230	-2.18167	292.373	120.581	29.16	61.7712
LOC_Os07g14610	-2.17684	224.089	89.7347	30.24	39.1218
LOC_Os11g02080	-2.16943	357.772	649.642	123.12	100.893
LOC_Os02g49860	-2.16665	526.079	370.156	60.4799	138.985
LOC_Os03g19270	-2.16508	73.0933	182.274	29.16	27.7971
LOC_Os01g15000	-2.14436	668.419	349.591	125.28	105.011
LOC_Os11g07600	-2.13494	426.057	707.595	172.8	85.4502
LOC_Os01g52260	-2.13013	149.072	197.229	41.0399	38.0923
LOC_Os11g26790	-2.11013	77.902	104.69	24.84	17.5018
LOC_Os04g58200	-2.10157	1911	4184.81	786.239	634.185
LOC_Os04g49550	-2.09539	263.52	571.124	104.76	90.5978
LOC_Os06g04240	-2.09212	462.603	162.644	51.8399	94.7159
LOC_Os03g22790	-2.09071	1005.03	3679.12	509.759	589.915
LOC_Os01g70790	-2.08393	2076.43	2691.11	579.959	544.616
LOC_Os03g01270	-2.08055	391.434	720.682	187.92	75.155
LOC_Os10g14180	-2.07968	804.988	343.983	131.76	140.015
LOC_Os04g40070	-2.0794	136.569	264.53	48.5999	46.3284
LOC_Os04g48270	-2.07296	604.943	278.551	132.84	77.214
LOC_Os01g44970	-2.06331	302.952	166.383	69.1199	43.2399
LOC_Os02g04369	-2.0579	106.755	112.168	22.68	29.8561
LOC_Os09g17740	-2.05526	4914.56	3087.43	903.959	1021.28
LOC_Os03g01940	-2.05089	589.555	410.349	93.9599	147.221
LOC_Os09g31482	-2.04773	568.396	286.964	109.08	97.8045
LOC_Os01g48446	-2.04592	332.767	243.031	76.6799	62.8008
LOC_Os06g09310	-2.02442	732.856	335.57	133.92	128.69
LOC_Os04g42470	-2.02239	1292.6	3068.74	501.119	572.413
LOC_Os01g40070	-2.01365	4369.25	4616.66	1447.2	778.318
LOC_Os07g32570	-2.01292	460.68	255.183	70.1999	107.07
LOC_Os04g47310	-2.0129	1351.26	540.278	224.64	243.996
LOC_Os05g31620	-2.00994	804.026	1449.78	276.48	283.118
LOC_Os03g05750	-2.00713	1677.3	1992.86	550.799	362.391
LOC_Os02g51040	-2.00578	1019.46	3189.32	639.359	408.72
LOC_Os02g46473	-2.00504	142.339	264.53	55.0799	46.3284
LOC_Os05g43040	-2.00377	678.036	782.374	168.48	195.609
LOC_Os02g55610	-1.99812	207.739	643.098	108	105.011
LOC_Os10g33990	-1.99633	772.288	2767.75	414.719	472.55
LOC_Os05g08750	-1.99153	378.931	833.785	113.4	191.491
LOC_Os02g31230	-1.98756	302.952	203.772	69.1199	58.6827
LOC_Os09g25090	-1.97146	558.779	1165.62	177.12	262.528
LOC_Os04g52090	-1.97059	3852.78	4914.84	1076.76	1160.27
LOC_Os01g04330	-1.95472	1103.13	2000.34	320.76	479.757
LOC_Os02g52780	-1.95353	858.846	2090.07	409.319	352.096
LOC_Os05g47700	-1.94608	187.542	369.221	98.2798	46.3284
LOC_Os03g10050	-1.94601	140.416	231.815	64.7999	31.9151
LOC_Os06g19200	-1.91057	109.64	228.076	50.7599	39.1218
LOC_Os02g22580	-1.90735	92.3283	81.322	20.52	25.738
LOC_Os02g37300	-1.90413	886.737	1195.53	386.639	169.871
LOC_Os06g35960	-1.90232	176.963	350.526	91.7999	49.417
LOC_Os10g14194	-1.89036	135.607	187.882	37.7999	49.417
LOC_Os01g17050	-1.88663	863.654	1266.57	300.24	275.912
LOC_Os02g49720	-1.88418	4016.28	2033.99	636.119	1002.75
LOC_Os04g57340	-1.8695	1818.68	2239.63	522.719	587.856
LOC_Os05g10414	-1.84914	437.598	1155.33	231.12	211.052
LOC_Os08g35860	-1.8457	953.098	1204.87	336.959	263.557
LOC_Os01g12710	-1.84133	1587.85	896.412	270	423.133
LOC_Os02g50130	-1.83544	612.637	1011.38	244.08	211.052
LOC_Os02g26700	-1.83405	2564.03	5521.49	1007.64	1260.13
LOC_Os01g09620	-1.83287	1054.08	2596.7	516.239	508.583
LOC_Os01g15270	-1.81444	12474.9	17251.5	3306.95	5144.51
LOC_Os01g59690	-1.81106	1296.44	2333.1	500.039	534.321
LOC_Os01g47262	-1.80126	729.971	930.997	240.84	235.76
LOC_Os03g08500	-1.79472	8189.33	17195.4	2680.56	4635.93
LOC_Os08g29770	-1.79111	1770.59	2300.39	317.52	858.62
LOC_Os04g43990	-1.77899	575.128	1045.97	285.12	187.373
LOC_Os01g28790	-1.7704	2204.34	2104.09	723.599	539.469
LOC_Os03g50310	-1.75106	479.915	1120.75	263.52	212.081
LOC_Os05g03590	-1.74961	820.376	1065.6	281.88	279
LOC_Os03g06390	-1.74131	1131.98	2129.33	563.759	411.808
LOC_Os02g04130	-1.73777	400.089	285.095	124.2	81.3321
LOC_Os01g70860	-1.73194	378.931	714.138	192.24	136.926
LOC_Os11g44810	-1.7316	7519.95	22973	4487.39	4694.61
LOC_Os07g43950	-1.71381	195.236	148.623	63.7199	41.1808
LOC_Os10g35200	-1.7086	454.909	533.734	150.12	152.369
LOC_Os03g14400	-1.70595	299.105	662.728	140.4	154.428
LOC_Os07g12390	-1.69874	194.274	266.4	61.5599	80.3026
LOC_Os01g10400	-1.69387	5802.26	2492.94	1310.04	1253.96
LOC_Os08g01030	-1.68975	182.733	127.124	50.7599	45.2989
LOC_Os05g36140	-1.68505	189.465	203.772	61.5599	60.7417
LOC_Os01g57082	-1.68363	231.783	229.01	48.5999	94.7159
LOC_Os02g17780	-1.68021	249.094	299.116	116.64	54.5646
LOC_Os09g04160	-1.66927	560.702	550.56	185.76	163.694
LOC_Os10g36580	-1.6574	326.034	297.246	84.2399	113.247
LOC_Os02g22590	-1.657	511.653	360.808	124.2	152.369
LOC_Os02g50690	-1.65132	692.462	372.96	163.08	176.048
LOC_Os05g46040	-1.64881	510.691	1195.53	276.48	267.675
LOC_Os02g55600	-1.63874	203.892	220.598	50.7599	85.4502
LOC_Os01g32770	-1.6329	2565.96	3189.32	712.799	1142.77
LOC_Os06g10880	-1.62022	835.764	1439.49	463.319	276.941
LOC_Os10g36260	-1.61395	1318.56	1584.38	490.319	458.137
LOC_Os11g39190	-1.61357	425.095	713.204	183.6	188.402
LOC_Os01g70110	-1.61234	2259.16	960.909	572.399	480.786
LOC_Os07g08140	-1.60989	282.755	376.699	131.76	84.4207
LOC_Os05g44900	-1.60778	779.982	1633.92	381.239	410.779
LOC_Os11g06440	-1.60682	570.32	899.216	258.12	224.435
LOC_Os02g04640	-1.60417	452.986	271.073	92.8799	145.162
LOC_Os02g45000	-1.59998	147.148	217.794	65.8799	54.5646
LOC_Os03g59620	-1.59397	429.904	368.286	127.44	136.926
LOC_Os01g74040	-1.59138	323.149	343.983	111.24	110.159
LOC_Os08g26870	-1.57548	1602.28	2099.42	535.679	706.251
LOC_Os01g22336	-1.56989	448.177	603.84	205.2	149.28
LOC_Os02g44880	-1.56501	653.031	480.454	224.64	158.546
LOC_Os01g52594	-1.53864	610.713	574.863	182.52	225.465
LOC_Os04g19740	-1.53709	437.598	836.589	254.88	184.284
LOC_Os01g19130	-1.53584	1184.88	1009.52	399.599	357.244
LOC_Os02g58150	-1.53261	369.313	369.221	131.76	123.542
LOC_Os03g15960	-1.52813	804.988	660.858	280.8	227.524
LOC_Os03g41390	-1.5263	320.264	223.402	95.0399	93.6864
LOC_Os01g70950	-1.52469	287.564	446.804	106.92	148.251
LOC_Os08g38460	-1.51223	698.233	1135.7	319.68	323.269
LOC_Os01g46570	-1.50865	1713.84	3759.51	1112.4	811.262
LOC_Os11g14900	-1.50743	2485.17	1613.35	552.959	888.476
LOC_Os01g59530	-1.50704	186.58	213.12	80.9999	59.7122
LOC_Os06g43810	-1.49605	754.015	1240.39	279.72	427.251
LOC_Os08g38220	-1.49084	1051.2	2046.14	561.599	540.498
LOC_Os01g08190	-1.48469	1141.6	1352.56	479.519	411.808
LOC_Os09g23894	-1.48134	616.484	1157.2	377.999	257.38
LOC_Os04g25740	-1.46486	236.591	269.204	112.32	71.0369
LOC_Os03g42130	-1.46377	673.227	1297.41	352.079	362.391
LOC_Os01g54340	-1.46365	1412.82	2642.5	799.199	671.247
LOC_Os04g33830	-1.45669	1161.8	2260.19	527.039	719.635
LOC_Os05g11260	-1.45502	1289.71	1229.18	402.839	515.79
LOC_Os04g58890	-1.45448	637.642	782.374	272.16	246.055
LOC_Os08g05320	-1.43598	314.493	378.568	103.68	152.369
LOC_Os06g40080	-1.42845	1041.58	828.176	322.92	371.657
LOC_Os05g18280	-1.42679	354.887	295.377	131.76	110.159
LOC_Os06g46950	-1.42557	1973.52	1691.87	668.519	695.956
LOC_Os03g09220	-1.42455	800.179	1268.44	295.92	474.609
LOC_Os11g04409	-1.41934	2719.84	2720.08	957.959	1075.85
LOC_Os01g65920	-1.41392	2611.16	3481.89	1415.88	870.974
LOC_Os05g03760	-1.4034	8147.97	8340.65	3495.95	2737.5
LOC_Os02g16909	-1.40173	1907.16	2608.85	886.679	822.587
LOC_Os06g43510	-1.39894	253.903	334.636	129.6	93.6864
LOC_Os08g33820	-1.39801	3125.7	4115.64	1387.8	1360
LOC_Os08g38710	-1.38643	377.007	472.042	189	135.897
LOC_Os12g02250	-1.38547	594.364	380.438	208.44	164.723
LOC_Os10g14011	-1.37873	657.839	983.342	332.639	298.561
LOC_Os09g31130	-1.37077	449.139	745.919	217.08	245.026
LOC_Os03g24730	-1.36418	307.761	264.53	108	114.277
LOC_Os03g57310	-1.36132	584.746	426.24	203.04	190.461
LOC_Os06g51290	-1.36121	1031.96	1438.56	373.679	587.856
LOC_Os04g37619	-1.34446	355.849	432.783	170.64	140.015
LOC_Os01g57840	-1.33981	291.411	313.137	133.92	105.011
LOC_Os02g06640	-1.31174	22664.7	32727.9	11349.7	10964.4
LOC_Os01g58140	-1.31106	447.215	626.273	203.04	229.583
LOC_Os01g58420	-1.30774	3515.21	5327.06	1461.24	2110.52
LOC_Os01g62860	-1.30368	609.752	549.625	247.32	222.376
LOC_Os02g45710	-1.2992	1810.02	1790.02	793.799	669.188
LOC_Os02g45780	-1.26223	863.654	797.33	319.68	372.686
LOC_Os12g27370	-1.26158	1233.93	1252.55	467.639	569.325
LOC_Os03g18264	-1.2244	2011.99	1758.24	685.799	927.598
LOC_Os11g32260	-1.22166	3506.55	5137.31	1653.48	2052.86
LOC_Os05g02450	-1.21428	334.69	417.827	154.44	169.871
LOC_Os08g44360	-1.19908	3040.1	2663.06	1318.68	1165.42
LOC_Os10g35090	-1.17493	357.772	330.897	160.92	144.133
LOC_Os03g04020	-1.17049	662.648	624.404	248.4	323.269
LOC_Os01g05830	-1.16819	504.92	460.825	206.28	223.406
LOC_Os05g41220	-1.16311	981.95	1291.81	421.199	594.033
LOC_Os09g16330	-1.14977	1049.27	904.825	381.239	499.317
LOC_Os04g31610	-1.13036	448.177	481.389	232.2	192.52
LOC_Os06g03930	-1.12432	1007.92	923.519	453.599	432.399
LOC_Os02g27400	-1.12114	1208.92	1347.89	520.559	654.775
LOC_Os05g39930	-1.09799	2284.16	2087.27	959.039	1083.06
LOC_Os09g39910	-1.08738	613.599	742.181	302.4	335.624
LOC_Os05g12300	-1.06504	2656.36	1976.97	989.278	1225.13
LOC_Os03g62370	-1.0456	680.921	835.654	343.439	391.218
LOC_Os04g57760	-1.04455	1971.59	2046.14	876.959	1070.7
LOC_Os01g73450	-1.03797	971.371	981.473	456.839	494.17
LOC_Os09g04440	-1.02974	2359.18	1980.71	1140.48	985.251
LOC_Os06g29180	-1.01729	4017.24	4025.91	1976.4	1997.27
LOC_Os04g57200	-0.997199	2316.86	2207.85	1252.8	1014.08
LOC_Os01g52920	-0.996409	1651.33	1984.44	884.519	937.893
LOC_Os10g32770	-0.971002	811.72	754.332	396.359	402.543
LOC_Os01g56890	-0.963213	1666.72	2103.16	928.799	1004.81
LOC_Os05g41670	0.956792	944.442	757.136	1627.56	1675.03
LOC_Os07g48090	0.964898	1905.23	1735.81	3217.32	3889.53
LOC_Os03g13800	0.972037	940.595	823.503	1788.48	1671.94
LOC_Os06g43660	0.978833	8753.88	6863.77	14549.7	16230.4
LOC_Os02g51950	0.980425	323.149	349.591	691.199	636.244
LOC_Os02g27760	0.982412	1493.6	1282.46	2830.68	2654.1
LOC_Os03g03820	0.984208	604.943	588.884	1165.32	1196.3
LOC_Os04g42270	0.985386	2174.52	1602.14	3802.67	3674.36
LOC_Os04g35090	0.987187	2724.65	2134.94	4886.99	4746.09
LOC_Os04g36800	0.9906	579.937	633.751	1178.28	1233.37
LOC_Os12g44380	0.990921	1483.02	1104.86	2569.32	2573.8
LOC_Os01g52050	0.991166	2114.9	1625.51	3828.59	3606.41
LOC_Os05g39960	0.994639	2709.26	2177	5243.39	4492.83
LOC_Os01g65880	0.996693	4163.43	4720.42	8054.63	9672.35
LOC_Os07g01020	0.998126	627.063	598.231	1148.04	1299.25
LOC_Os03g11340	0.998808	818.452	953.431	1614.6	1926.23
LOC_Os03g08250	0.999086	570.32	532.8	1046.52	1158.21
LOC_Os11g05100	1.00568	449.139	475.781	855.359	1001.72
LOC_Os12g04480	1.00788	1192.57	1274.05	2112.48	2847.65
LOC_Os01g59150	1.00801	10995.7	10860.7	19707.8	24248.3
LOC_Os05g28750	1.01535	1528.23	1480.62	3165.48	2916.63
LOC_Os09g32976	1.01669	2853.52	2030.25	5014.43	4866.54
LOC_Os05g48900	1.02313	8005.63	7830.29	14331.6	17851.9
LOC_Os07g10720	1.02327	1481.1	1238.53	2954.88	2572.77
LOC_Os06g36050	1.02401	1941.78	1607.75	3370.67	3847.32
LOC_Os03g40180	1.02433	1959.09	1536.71	3889.07	3221.37
LOC_Os02g18380	1.02441	2674.64	1950.79	5084.63	4323.99
LOC_Os03g20370	1.02872	3260.34	2631.28	5270.39	6749.54
LOC_Os02g14160	1.02924	2259.16	3102.39	5153.75	5788.99
LOC_Os07g07709	1.03234	919.436	767.418	1832.76	1617.38
LOC_Os02g07110	1.03548	336.614	364.547	728.999	708.31
LOC_Os07g49040	1.03789	1923.51	1368.45	3616.91	3142.1
LOC_Os11g10460	1.03975	2162.02	2963.11	4924.79	5611.92
LOC_Os08g34190	1.04146	335.652	339.309	646.919	742.284
LOC_Os08g42040	1.0447	1801.36	1302.09	3292.91	3109.15
LOC_Os09g38570	1.04731	514.538	542.147	949.319	1234.4
LOC_Os10g27174	1.04855	2676.56	2078.85	5246.63	4589.6
LOC_Os05g31000	1.06463	2019.68	1491.84	3923.63	3421.1
LOC_Os01g25610	1.06493	995.415	778.635	1802.52	1908.73
LOC_Os11g26880	1.07582	1613.82	1083.36	2868.48	2816.77
LOC_Os02g52860	1.07844	3351.71	2736.91	5654.87	7202.53
LOC_Os01g61814	1.08073	1476.29	1181.51	3001.32	2620.13
LOC_Os02g37862	1.08565	2593.85	1811.52	4832.99	4516.51
LOC_Os05g05160	1.08713	1692.69	1290.87	2810.16	3528.17
LOC_Os05g11710	1.08794	1682.11	1231.05	3144.96	3047.38
LOC_Os10g40570	1.08979	332.767	300.05	642.599	704.192
LOC_Os01g60600	1.09027	304.876	258.922	546.479	653.746
LOC_Os07g10660	1.09091	384.701	315.006	830.519	659.923
LOC_Os02g49980	1.09247	803.064	701.052	1413.72	1793.42
LOC_Os02g01560	1.09379	4836.66	3230.45	8987.75	8229.99
LOC_Os02g26790	1.09433	354.887	368.286	721.439	822.587
LOC_Os02g34460	1.10209	499.15	420.631	1030.32	944.07
LOC_Os03g22340	1.1095	1758.09	1193.66	3397.67	2971.2
LOC_Os05g41110	1.11207	1286.83	911.368	2358.72	2392.61
LOC_Os08g02410	1.11422	1742.7	1341.35	3629.87	3046.35
LOC_Os02g40880	1.11718	1317.6	981.473	2533.68	2453.35
LOC_Os04g59330	1.12544	4965.53	4788.65	8175.59	13104.8
LOC_Os06g14490	1.14192	481.838	327.158	878.039	907.008
LOC_Os03g30000	1.15565	829.993	833.785	1523.88	2182.58
LOC_Os05g43530	1.15588	1180.07	823.503	2072.52	2391.58
LOC_Os04g43910	1.1572	571.281	687.031	1365.12	1441.33
LOC_Os12g07970	1.16	1139.68	827.242	1936.44	2458.5
LOC_Os02g13530	1.16562	914.627	625.339	1770.12	1684.3
LOC_Os01g54990	1.16891	1008.88	732.833	2152.44	1763.57
LOC_Os01g33030	1.17548	303.914	287.899	577.799	758.757
LOC_Os07g04150	1.17613	1418.59	1216.09	2923.56	3029.88
LOC_Os03g10340	1.17614	1921.58	1388.08	3639.59	3839.08
LOC_Os06g28000	1.17733	1441.67	1102.99	2370.6	3384.03
LOC_Os04g52164	1.18915	1622.48	1869.47	4233.59	3728.92
LOC_Os07g16950	1.19189	273.138	219.663	536.759	588.886
LOC_Os01g55750	1.19799	517.423	728.159	1361.88	1495.89
LOC_Os04g44870	1.19913	3083.38	2861.23	5227.19	8421.48
LOC_Os08g27040	1.20566	482.8	304.724	882.359	933.775
LOC_Os02g28810	1.21048	1506.11	888.934	2782.08	2760.14
LOC_Os06g48200	1.21874	16845.1	12377.8	25810.9	42203.1
LOC_Os01g10820	1.22344	1290.67	895.477	2491.56	2612.92
LOC_Os05g08360	1.22724	405.86	296.311	828.359	815.38
LOC_Os12g03880	1.23749	589.555	424.37	1143.72	1246.75
LOC_Os01g65380	1.2444	1897.54	1387.15	3980.87	3800.99
LOC_Os01g03980	1.24712	409.707	405.676	788.399	1146.89
LOC_Os05g02900	1.25447	561.664	655.25	1323	1580.31
LOC_Os05g05680	1.2584	152.919	124.32	287.28	375.775
LOC_Os03g10260	1.25867	345.269	248.64	596.159	824.646
LOC_Os08g06040	1.25878	1290.67	915.107	2770.2	2507.91
LOC_Os01g64090	1.26142	640.528	404.741	1227.96	1277.64
LOC_Os02g51060	1.27033	1030.04	860.892	1744.2	2816.77
LOC_Os05g34670	1.27088	352.002	219.663	721.439	657.864
LOC_Os02g31874	1.27189	761.709	802.938	1603.8	2174.35
LOC_Os03g15940	1.28563	1462.83	1719.91	3296.15	4462.97
LOC_Os09g39430	1.29574	2065.85	1670.37	4898.87	4273.54
LOC_Os01g66110	1.2981	3874.9	2988.35	6757.55	10119.2
LOC_Os01g27730	1.3001	578.014	393.524	1068.12	1323.96
LOC_Os02g45390	1.30241	151.957	114.973	292.68	365.48
LOC_Os12g37650	1.30388	6305.25	7377.87	15083.3	18699.2
LOC_Os01g07570	1.31246	724.2	545.886	1536.84	1617.38
LOC_Os02g13660	1.32716	7908.5	4282.03	17572.7	13014.2
LOC_Os02g32760	1.32739	293.335	186.013	599.399	603.299
LOC_Os05g39060	1.33131	307.761	311.267	680.399	877.152
LOC_Os10g33520	1.33212	344.308	406.61	845.639	1044.96
LOC_Os04g35240	1.34467	569.358	665.532	1084.32	2051.83
LOC_Os04g37600	1.34503	189.465	128.994	387.719	421.074
LOC_Os12g21798	1.3476	987.721	572.059	1857.6	2111.55
LOC_Os12g40900	1.35259	403.936	297.246	927.719	862.738
LOC_Os06g40120	1.36055	470.297	510.366	1634.04	884.358
LOC_Os01g48060	1.3664	832.878	759.941	2357.64	1749.16
LOC_Os02g02540	1.37267	480.877	342.113	808.919	1321.9
LOC_Os04g33660	1.37283	168.307	207.511	563.759	409.749
LOC_Os02g27470	1.38547	1118.52	645.903	1831.68	2777.65
LOC_Os04g58570	1.39659	349.116	444.934	805.679	1284.84
LOC_Os03g27080	1.4051	1390.7	1088.97	2961.36	3605.38
LOC_Os09g33520	1.40653	2672.71	2104.09	5569.55	7093.4
LOC_Os12g32620	1.41923	1143.52	1120.75	2307.96	3747.45
LOC_Os04g14150	1.41977	1527.26	1211.42	2594.16	4732.71
LOC_Os01g28680	1.44244	150.034	213.12	412.559	574.472
LOC_Os01g11460	1.45668	139.454	138.341	411.479	351.067
LOC_Os09g39780	1.46034	246.209	183.208	608.039	573.443
LOC_Os04g52670	1.47762	201.968	167.318	524.879	503.436
LOC_Os03g04000	1.48167	383.74	519.713	896.399	1626.64
LOC_Os04g45270	1.48819	1378.19	1018.86	2939.76	3784.52
LOC_Os03g51650	1.49586	889.622	549.625	1440.72	2618.07
LOC_Os01g07620	1.49718	71.1697	79.4526	245.16	180.166
LOC_Os03g55800	1.50086	1133.91	814.155	1825.2	3687.74
LOC_Os03g62010	1.52327	390.472	222.467	882.359	879.211
LOC_Os01g25560	1.52349	397.204	280.421	968.759	979.074
LOC_Os09g15170	1.55405	619.369	420.631	1587.6	1466.04
LOC_Os05g19000	1.58505	89.4431	71.9747	203.04	281.059
LOC_Os03g02040	1.59829	2060.08	2013.42	5663.51	6670.26
LOC_Os05g25630	1.59894	52.8964	71.9747	187.92	190.461
LOC_Os04g31550	1.61049	324.111	285.095	897.479	962.602
LOC_Os05g18730	1.61368	101.946	102.821	254.88	371.657
LOC_Os02g40500	1.62407	116.372	173.861	307.8	586.827
LOC_Os01g70870	1.65169	49.0494	98.1473	230.04	232.672
LOC_Os03g13030	1.65742	411.63	413.153	1080	1521.63
LOC_Os03g53660	1.68006	362.581	286.029	914.759	1163.36
LOC_Os04g58790	1.68236	150.995	102.821	264.6	549.764
LOC_Os01g45450	1.69157	60.5905	37.3894	159.84	156.487
LOC_Os01g19220	1.69277	1325.3	830.98	2984.04	3986.3
LOC_Os02g43700	1.7026	875.196	507.562	1306.8	3193.57
LOC_Os12g43640	1.71051	189.465	141.145	368.279	713.458
LOC_Os08g40180	1.71921	608.79	503.823	1807.92	1855.2
LOC_Os04g45690	1.72544	62.514	52.3452	149.04	230.613
LOC_Os05g26040	1.73032	189.465	203.772	647.999	656.834
LOC_Os08g40930	1.73728	621.293	867.435	1877.04	3086.5
LOC_Os01g11810	1.77957	231.783	280.421	550.799	1207.63
LOC_Os09g25860	1.81156	170.23	329.027	871.559	881.27
LOC_Os01g27210	1.84925	58.667	155.166	411.479	359.303
LOC_Os01g65420	1.85168	56.7434	42.0631	228.96	127.661
LOC_Os03g13300	1.866	150.995	129.928	340.199	683.602
LOC_Os07g05680	1.88989	82.7108	128.994	515.159	269.734
LOC_Os05g39350	1.91019	208.7	124.32	450.359	800.967
LOC_Os08g30150	1.91566	166.383	110.299	498.959	544.616
LOC_Os02g11700	1.929	46.1642	57.0189	123.12	269.734
LOC_Os08g38080	1.95821	113.487	54.2147	414.719	236.79
LOC_Os07g05670	1.96276	32.6996	57.9536	231.12	122.513
LOC_Os11g29920	1.9757	25.9673	45.8021	140.4	142.074
LOC_Os06g11090	1.98512	86.5578	75.7136	260.28	381.952
LOC_Os05g50500	2.01399	292.373	175.73	1061.64	828.764
LOC_Os05g35290	2.01967	113.487	131.798	241.92	752.58
LOC_Os04g58820	2.02027	291.411	117.777	835.919	823.616
LOC_Os06g48160	2.05366	4495.24	1207.68	8366.75	15309
LOC_Os08g37432	2.06429	88.4813	215.924	390.959	882.299
LOC_Os09g37480	2.06597	39.4319	38.3242	182.52	143.103
LOC_Os08g36920	2.07075	50.0112	25.2379	150.12	165.753
LOC_Os04g39430	2.10356	284.679	220.598	813.239	1357.94
LOC_Os08g35160	2.10788	118.296	39.2589	249.48	429.31
LOC_Os01g54570	2.13653	95.2136	149.558	430.919	645.509
LOC_Os08g10604	2.15194	24.0438	20.5642	99.3598	98.834
LOC_Os02g41954	2.16682	125.99	130.863	289.44	863.768
LOC_Os06g50539	2.16712	21.1586	14.9558	75.5999	86.4797
LOC_Os08g39860	2.17272	136.569	90.6694	327.239	696.985
LOC_Os06g40170	2.18399	442.407	259.857	668.519	2522.33
LOC_Os07g05690	2.20284	27.8908	26.1726	172.8	76.1845
LOC_Os01g04870	2.32963	44.2407	106.56	299.16	459.166
LOC_Os08g34900	2.38202	126.951	62.6273	297	690.808
LOC_Os03g14630	2.41047	102.908	170.122	622.079	829.794
LOC_Os01g56570	2.4314	9.61753	21.4989	93.9599	74.1255
LOC_Os07g26660	2.44636	112.525	41.1284	577.799	259.439
LOC_Os05g36260	2.49673	163.498	62.6273	335.879	939.952
LOC_Os01g57040	2.54415	23.0821	29.9116	185.76	123.542
LOC_Os01g63880	2.5527	177.924	135.537	971.999	866.856
LOC_Os10g38110	2.58008	87.5196	48.6063	162	651.687
LOC_Os07g01904	2.58469	169.269	245.836	1126.44	1364.11
LOC_Os06g10780	2.60247	201.006	48.6063	397.439	1118.06
LOC_Os01g51570	2.61502	34.6231	10.2821	85.3199	189.432
LOC_Os05g01140	2.63426	332.767	181.339	1031.4	2159.93
LOC_Os12g06660	2.68334	328.92	148.623	924.479	2142.43
LOC_Os03g12620	2.72102	136.569	122.45	322.92	1384.71
LOC_Os05g42360	2.73955	1454.17	286.964	4831.91	6795.87
LOC_Os08g43654	2.75481	467.412	414.088	1650.24	4299.28
LOC_Os11g45050	2.82265	19.2351	24.3031	162	146.192
LOC_Os01g42370	2.82755	8.65578	10.2821	57.2399	77.214
LOC_Os05g07450	2.84573	16.3498	25.2379	52.9199	246.055
LOC_Os04g55280	2.94473	39.4319	52.3452	412.559	294.443
LOC_Os04g51460	2.96542	586.67	142.08	1676.16	4015.13
LOC_Os08g42750	2.98477	38.4701	7.47789	106.92	256.351
LOC_Os10g05820	2.9876	374.122	1675.98	5059.79	11201.2
LOC_Os11g10710	3.00317	125.028	65.4315	196.56	1330.14
LOC_Os02g11770	3.01515	2.88526	14.9558	75.5999	68.9779
LOC_Os02g09260	3.0853	16.3498	15.8905	126.36	147.221
LOC_Os01g38580	3.10519	46.1642	47.6715	313.2	494.17
LOC_Os05g45170	3.1356	19.2351	2.80421	82.0799	111.188
LOC_Os01g03080	3.24639	8.65578	2.80421	51.8399	56.6236
LOC_Os09g34150	3.2609	168.307	94.4084	434.159	2083.75
LOC_Os03g10640	3.31449	196.198	72.9094	482.759	2193.91
LOC_Os11g05800	3.32425	4.80877	3.73894	46.4399	39.1218
LOC_Os07g47960	3.357	98.0988	28.0421	217.08	1074.82
LOC_Os01g19240	3.39172	4.80877	3.73894	22.68	66.9188
LOC_Os02g53130	3.42566	8.65578	1.86947	55.0799	57.6532
LOC_Os01g14630	3.45352	53.8582	26.1726	72.3599	804.056
LOC_Os09g37690	3.46047	11.541	3.73894	87.4799	80.3026
LOC_Os12g39310	3.48209	50.0112	12.1516	50.7599	643.45
LOC_Os06g37750	3.50857	8.65578	0.934736	58.3199	50.4465
LOC_Os02g58370	3.51258	5.77052	4.67368	83.1599	36.0332
LOC_Os08g06210	3.56342	7.69403	12.1516	43.1999	191.491
LOC_Os03g37960	3.5935	2.88526	2.80421	37.7999	30.8856
LOC_Os05g07420	3.67606	5.77052	3.73894	41.0399	80.3026
LOC_Os07g39240	3.79428	4.80877	2.80421	52.9199	52.5055
LOC_Os07g35350	3.8503	13.4645	0	90.7199	102.952
LOC_Os12g32390	3.86382	5.77052	3.73894	72.3599	65.8893
LOC_Os11g20790	4.01479	14.4263	16.8253	36.7199	468.432
LOC_Os12g41110	4.06378	14.4263	3.73894	74.5199	228.554
LOC_Os08g01480	4.22702	0	7.47789	80.9999	59.7122
LOC_Os11g44960	4.29862	8.65578	5.60842	137.16	143.103
LOC_Os04g49210	4.3179	8.65578	0.934736	65.8799	124.572
LOC_Os06g35165	5.03035	2.88526	49.541	882.359	832.882
LOC_Os05g12040	5.15839	2.88526	2.80421	6.47999	196.638
LOC_Os04g39360	5.26414	0.961753	0.934736	16.2	56.6236
LOC_Os11g35300	5.73062	0	1.86947	53.9999	46.3284
LOC_Os10g19925	5.82173	0.961753	0	25.92	27.7971
LOC_Os01g54470	5.92135	2.88526	0	144.72	28.8266
LOC_Os01g61340	6.59994	0	0.934736	49.6799	42.2103
LOC_Os11g29910	7.09909	0	0	32.4	15.4428
LOC_Os06g16040	7.3639	0	0	17.28	40.1513
LOC_Os06g40880	7.71991	0.961753	0	191.16	9.26569
LOC_Os05g34490	7.87672	0	0	35.6399	46.3284
LOC_Os10g35160	8.0911	0	0	52.9199	42.2103
LOC_Os06g18810	8.27262	0	0	61.5599	46.3284
LOC_Os09g38104	8.31277	0	0	60.4799	50.4465
LOC_Os08g37080	8.55387	0.961753	0	205.2	151.34
LOC_Os04g43090	8.83391	0	0.934736	245.16	187.373
LOC_Os11g31850	8.93256	0.961753	0	246.24	217.229
LOC_Os11g45180	9.18694	0	0	98.2798	105.011
LOC_Os02g53240	9.39225	0	0	125.28	109.129
LOC_Os10g24004	10.0766	0	0	195.48	181.196

## Sheet: Table S4
Table S4. 2392 DEGs between WT and OsERF115-OX line in 2 DAP rice caryopses
GeneID	log2FoldChange	RPKM values
		WT_2DAP_1	WT_2DAP_2	OX_2DAP_1	OX_2DAP_2
LOC_Os12g27940	-24.4199	792.76	0	0	0
LOC_Os10g11580	-23.302	346.892	0	0	0
LOC_Os03g40440	-23.2432	332.752	0	0	0
LOC_Os01g33350	-23.2039	325.211	0	0	0
LOC_Os06g04200	-12.055	4483.2	12.5596	1.10668	0
LOC_Os02g54960	-11.6399	1167.93	8.37308	0	0
LOC_Os08g26990	-9.77733	284.677	38.7255	0	0
LOC_Os01g68820	-9.09732	1104.77	72.2178	2.21336	0
LOC_Os04g05500	-9.02564	89.5508	102.57	0	0
LOC_Os04g06530	-9.01435	83.895	106.757	0	0
LOC_Os01g61800	-8.91967	165.905	12.5596	0	0
LOC_Os02g10800	-8.71782	10104.2	41.8654	23.2403	0.906866
LOC_Os02g09310	-8.68807	131.97	19.8861	0	0
LOC_Os04g28120	-8.54601	1208.46	15.6995	3.32005	0
LOC_Os08g04740	-8.3341	582.552	19.8861	0	1.81373
LOC_Os04g22235	-8.309	315.784	13.6063	1.10668	0
LOC_Os09g36210	-8.10391	87.6655	13.6063	0	0
LOC_Os11g30220	-8.07316	43.3615	228.166	1.10668	0
LOC_Os05g06240	-7.95145	75.4112	15.6995	0	0
LOC_Os01g01470	-7.80677	78.2391	4.18654	0	0
LOC_Os08g04700	-7.7932	413.819	58.6116	2.21336	0
LOC_Os01g33550	-7.75109	29.2218	50.2385	0	0
LOC_Os06g07640	-7.70668	179.102	31.3991	1.10668	0
LOC_Os02g20130	-7.61848	228.119	167.462	2.21336	0
LOC_Os10g32110	-7.56185	62.2143	7.32645	0	0
LOC_Os06g07650	-7.51544	63.1569	4.18654	0	0
LOC_Os07g18670	-7.39635	54.6731	7.32645	0	0
LOC_Os02g50000	-7.27236	14.1396	42.912	0	0
LOC_Os08g04670	-7.25773	1303.67	210.374	9.96014	0
LOC_Os01g46220	-7.21906	1332.89	107.803	8.85346	0.906866
LOC_Os08g07100	-7.18	17.9102	35.5856	0	0
LOC_Os09g09350	-7.15853	45.2467	7.32645	0	0
LOC_Os07g41070	-7.14697	49.0173	3.13991	0	0
LOC_Os05g41970	-7.01962	844.606	11.513	1.10668	5.4412
LOC_Os09g29284	-7.00381	46.1894	1.04664	0	0
LOC_Os03g31210	-6.996	164.962	384.115	4.42673	0
LOC_Os03g43820	-6.98675	2024.79	63.8447	11.0668	5.4412
LOC_Os08g28010	-6.98477	42.4188	4.18654	0	0
LOC_Os06g44330	-6.97779	34.8777	11.513	0	0
LOC_Os08g28950	-6.95531	41.4762	4.18654	0	0
LOC_Os06g23060	-6.93804	16.9675	28.2591	0	0
LOC_Os09g11900	-6.91135	34.8777	9.41972	0	0
LOC_Os08g14900	-6.86544	28.2792	14.6529	0	0
LOC_Os02g15150	-6.8574	230.004	2.09327	1.10668	0.906866
LOC_Os10g04980	-6.85598	40.5335	2.09327	0	0
LOC_Os02g36680	-6.8436	1222.6	16.7462	4.42673	6.34806
LOC_Os08g28960	-6.83104	37.7056	4.18654	0	0
LOC_Os11g08265	-6.7909	104.633	234.446	3.32005	0
LOC_Os11g08270	-6.78764	37.7056	72.2178	0	0.906866
LOC_Os01g25520	-6.77778	2.82792	37.6789	0	0
LOC_Os02g43030	-6.75107	97.0919	9.41972	0	0.906866
LOC_Os05g11210	-6.73976	22.6234	16.7462	0	0
LOC_Os11g47229	-6.72161	27.3366	11.513	0	0
LOC_Os07g11410	-6.71891	101.805	2.09327	0	0.906866
LOC_Os10g10334	-6.70974	10.369	28.2591	0	0
LOC_Os12g33944	-6.70103	22.6234	15.6995	0	0
LOC_Os02g28580	-6.69902	186.643	27.2125	2.21336	0
LOC_Os05g23780	-6.68555	6.59848	31.3991	0	0
LOC_Os01g35240	-6.68293	36.763	1.04664	0	0
LOC_Os07g17010	-6.68293	36.763	1.04664	0	0
LOC_Os05g05170	-6.67252	19.7954	17.7928	0	0
LOC_Os05g25000	-6.66688	31.1071	6.27981	0	0
LOC_Os04g39320	-6.65869	13.197	24.0726	0	0
LOC_Os03g38610	-6.64847	64.0995	245.959	3.32005	0
LOC_Os11g30230	-6.59566	8.48376	27.2125	0	0
LOC_Os06g12330	-6.56073	89.5508	6.27981	1.10668	0
LOC_Os06g42910	-6.54915	29.2218	5.23318	0	0
LOC_Os12g16600	-6.47689	25.4513	7.32645	0	0
LOC_Os07g17490	-6.40063	21.6807	9.41972	0	0
LOC_Os10g19894	-6.39263	73.5259	11.513	1.10668	0
LOC_Os09g18159	-6.3418	23.566	6.27981	0	0
LOC_Os12g29370	-6.31072	76.3539	84.7774	2.21336	0
LOC_Os04g22240	-6.27396	216.807	33.4923	3.32005	0
LOC_Os11g35000	-6.27257	8.48376	70.1246	1.10668	0
LOC_Os01g01840	-6.23681	31.1071	45.0053	1.10668	0
LOC_Os12g07680	-6.22671	122.543	100.477	1.10668	1.81373
LOC_Os01g74440	-6.2229	93.3214	209.327	3.32005	0.906866
LOC_Os11g23180	-6.21567	7.54112	19.8861	0	0
LOC_Os07g17520	-6.21386	17.9102	9.41972	0	0
LOC_Os08g44590	-6.20865	18.8528	8.37308	0	0
LOC_Os06g45920	-6.19073	136.683	14.6529	2.21336	0
LOC_Os09g32770	-6.18432	13.197	13.6063	0	0
LOC_Os01g65850	-6.17593	58.4437	14.6529	1.10668	0
LOC_Os10g32580	-6.14976	9275.58	688.686	99.6014	40.809
LOC_Os11g08410	-6.14681	19.7954	6.27981	0	0
LOC_Os06g02460	-6.12251	1031.25	126.643	12.1735	4.53433
LOC_Os01g67350	-6.11053	16.0249	9.41972	0	0
LOC_Os08g41180	-6.09002	9.4264	15.6995	0	0
LOC_Os08g36680	-6.05016	16.0249	8.37308	0	0
LOC_Os08g41720	-6.05016	16.0249	8.37308	0	0
LOC_Os01g41360	-6.04432	16.9675	7.32645	0	0
LOC_Os02g07550	-6.03359	65.9848	1.04664	1.10668	0
LOC_Os09g38600	-6.02878	9.4264	14.6529	0	0
LOC_Os11g41720	-6.01567	51.8452	13.6063	1.10668	0
LOC_Os01g33650	-5.88762	86.7229	34.539	2.21336	0
LOC_Os07g17160	-5.8446	288.448	87.9174	6.64009	0
LOC_Os12g32040	-5.84027	1817.41	562.043	39.8405	1.81373
LOC_Os07g02430	-5.76991	48.0747	7.32645	1.10668	0
LOC_Os01g01660	-5.7452	4277.7	1357.49	65.2942	39.9021
LOC_Os03g45210	-5.72975	1923.93	84.7774	34.3071	3.62747
LOC_Os01g18440	-5.70237	127.256	303.524	7.74677	0.906866
LOC_Os11g19500	-5.68186	44.3041	60.7048	2.21336	0
LOC_Os07g34260	-5.6189	201.725	396.675	8.85346	3.62747
LOC_Os05g08580	-5.60648	3.77056	46.0519	1.10668	0
LOC_Os11g11530	-5.60627	629.684	216.653	16.6002	0.906866
LOC_Os08g04660	-5.59882	19.7954	29.3058	1.10668	0
LOC_Os11g08240	-5.58562	47.132	101.524	3.32005	0
LOC_Os04g15740	-5.5622	206.438	207.234	8.85346	0
LOC_Os08g13110	-5.5591	110.289	83.7308	4.42673	0
LOC_Os03g06970	-5.5366	239.431	91.0573	5.53341	1.81373
LOC_Os04g38525	-5.50824	36.763	9.41972	1.10668	0
LOC_Os03g19900	-5.47351	296.932	23.026	5.53341	1.81373
LOC_Os02g36110	-5.43922	36.763	7.32645	1.10668	0
LOC_Os02g28660	-5.43263	78.2391	11.513	2.21336	0
LOC_Os04g42634	-5.42575	148.937	23.026	2.21336	1.81373
LOC_Os06g12450	-5.3732	3665.93	155.949	74.1477	18.1373
LOC_Os02g33130	-5.36298	34.8777	90.0106	2.21336	0.906866
LOC_Os05g48610	-5.32691	544.846	41.8654	11.0668	3.62747
LOC_Os01g35980	-5.30558	25.4513	14.6529	1.10668	0
LOC_Os09g25220	-5.30161	26.3939	13.6063	1.10668	0
LOC_Os04g46200	-5.27259	23.566	14.6529	0	0.906866
LOC_Os04g24800	-5.26562	69.7554	205.14	5.53341	1.81373
LOC_Os01g09260	-5.20248	414.762	23.026	5.53341	6.34806
LOC_Os02g54390	-5.1969	967.149	150.715	28.7737	1.81373
LOC_Os03g11180	-5.19031	269.595	379.929	6.64009	10.8824
LOC_Os07g45550	-5.18289	47.132	93.1505	0	3.62747
LOC_Os11g08170	-5.15987	53.7305	54.425	2.21336	0.906866
LOC_Os06g12410	-5.15522	12.2543	23.026	0	0.906866
LOC_Os05g27500	-5.1214	100.863	40.8188	3.32005	0.906866
LOC_Os05g44550	-5.12111	114.059	25.1192	2.21336	1.81373
LOC_Os10g19898	-5.10605	91.4361	16.7462	3.32005	0
LOC_Os11g05940	-5.05415	133.855	40.8188	5.53341	0
LOC_Os10g04890	-5.04624	52.7879	15.6995	2.21336	0
LOC_Os06g03120	-5.01779	33.935	66.9846	3.32005	0
LOC_Os04g24810	-4.99305	20.7381	167.462	2.21336	3.62747
LOC_Os02g56700	-4.96636	19.7954	45.0053	2.21336	0
LOC_Os01g58048	-4.94874	48.0747	13.6063	1.10668	0.906866
LOC_Os06g32550	-4.9215	47.132	362.136	3.32005	9.97553
LOC_Os01g28230	-4.90697	118.773	101.524	7.74677	0
LOC_Os02g49410	-4.8687	142.339	9.41972	4.42673	0.906866
LOC_Os07g25780	-4.85309	14.1396	46.0519	2.21336	0
LOC_Os10g27380	-4.83892	73.5259	42.912	3.32005	0.906866
LOC_Os10g36610	-4.83332	292.218	47.0986	5.53341	6.34806
LOC_Os11g46000	-4.78788	6340.2	10176.4	275.564	321.938
LOC_Os02g44106	-4.74938	261.111	52.3318	11.0668	0.906866
LOC_Os11g42525	-4.74639	53.7305	116.177	6.64009	0
LOC_Os07g40870	-4.73945	30.1645	25.1192	2.21336	0
LOC_Os09g36970	-4.7297	82.0097	29.3058	4.42673	0
LOC_Os06g43910	-4.72177	56.5584	53.3784	4.42673	0
LOC_Os02g18700	-4.70395	19.7954	57.5649	1.10668	1.81373
LOC_Os02g53570	-4.69087	248.857	408.188	17.7069	8.1618
LOC_Os12g32060	-4.67733	100.863	28.2591	3.32005	1.81373
LOC_Os02g18670	-4.67359	106.518	128.736	7.74677	1.81373
LOC_Os07g17460	-4.65096	48.0747	30.3524	3.32005	0
LOC_Os09g02780	-4.64263	287.505	678.22	34.3071	4.53433
LOC_Os12g17570	-4.57523	74.4686	23.026	3.32005	0.906866
LOC_Os12g23980	-4.55429	6532.5	1445.4	304.338	35.3678
LOC_Os04g24790	-4.55234	32.0498	133.969	4.42673	2.7206
LOC_Os03g47820	-4.54664	230.947	41.8654	11.0668	0.906866
LOC_Os12g32150	-4.4985	127.256	17.7928	6.64009	0
LOC_Os05g49930	-4.48918	905.877	137.109	21.027	25.3923
LOC_Os04g25870	-4.4294	60.329	163.275	8.85346	1.81373
LOC_Os08g04690	-4.42922	278.079	401.908	27.667	4.53433
LOC_Os05g02610	-4.41805	663.619	911.619	44.2673	29.9266
LOC_Os05g30510	-4.41561	75.4112	73.2645	3.32005	3.62747
LOC_Os06g08450	-4.40034	42.4188	46.0519	4.42673	0
LOC_Os09g31390	-4.39415	609.888	83.7308	27.667	5.4412
LOC_Os08g32430	-4.38413	43.3615	36.6322	0	3.62747
LOC_Os03g48740	-4.37248	203.61	56.5183	11.0668	1.81373
LOC_Os01g01650	-4.36201	98.0346	20.9327	1.10668	4.53433
LOC_Os02g45420	-4.36002	94.264	7.32645	2.21336	2.7206
LOC_Os02g09320	-4.34971	81.0671	24.0726	4.42673	0.906866
LOC_Os12g34010	-4.34513	80.1244	15.6995	0	4.53433
LOC_Os07g07920	-4.34062	11.3117	29.3058	1.10668	0.906866
LOC_Os02g09200	-4.33803	322.383	329.69	19.9203	12.6961
LOC_Os04g31170	-4.33414	324.268	40.8188	15.4935	2.7206
LOC_Os01g13250	-4.32297	26.3939	13.6063	1.10668	0.906866
LOC_Os04g02640	-4.31892	322.383	47.0986	13.2802	5.4412
LOC_Os02g42430	-4.308	345.006	154.902	15.4935	9.97553
LOC_Os08g04520	-4.30412	73.5259	10.4664	4.42673	0
LOC_Os08g32390	-4.29147	98.9772	183.161	2.21336	11.7893
LOC_Os11g11620	-4.28342	88.6082	32.4457	5.53341	0.906866
LOC_Os05g29870	-4.24928	73.5259	102.57	7.74677	1.81373
LOC_Os04g42230	-4.24545	52.7879	47.0986	5.53341	0
LOC_Os07g03200	-4.19881	2164.3	462.613	125.055	18.1373
LOC_Os12g27960	-4.1861	112.174	111.99	9.96014	2.7206
LOC_Os11g26710	-4.1858	1515.77	1965.58	171.536	19.9511
LOC_Os05g35780	-4.18168	390.253	125.596	24.347	4.53433
LOC_Os11g08250	-4.1763	85.7803	150.715	7.74677	5.4412
LOC_Os11g47278	-4.17235	55.6158	12.5596	0	3.62747
LOC_Os01g07930	-4.17096	477.919	186.301	34.3071	2.7206
LOC_Os01g24460	-4.17051	60.329	13.6063	3.32005	0.906866
LOC_Os08g04640	-4.11646	198.897	17.7928	9.96014	2.7206
LOC_Os04g49210	-4.10059	18.8528	30.3524	0	2.7206
LOC_Os06g16350	-4.08951	23.566	28.2591	2.21336	0.906866
LOC_Os01g28300	-4.08596	90.4935	54.425	8.85346	0
LOC_Os08g32340	-4.0809	75.4112	58.6116	3.32005	4.53433
LOC_Os11g08260	-4.08085	45.2467	38.7255	2.21336	2.7206
LOC_Os08g32400	-4.07659	82.9523	113.037	2.21336	9.06866
LOC_Os10g32720	-4.05872	57.5011	7.32645	1.10668	2.7206
ChrSy.fgenesh.gene.26	-4.03005	95.2067	35.5856	4.42673	3.62747
LOC_Os11g03220	-4.01769	77.2965	9.41972	5.53341	0
LOC_Os01g12160	-4.00989	361.974	156.995	25.4537	7.25493
LOC_Os02g33170	-4.009	496.771	149.669	22.1336	18.1373
LOC_Os02g10000	-4.00297	32.0498	16.7462	2.21336	0.906866
LOC_Os02g46290	-3.99396	936.042	849.868	99.6014	12.6961
LOC_Os02g35710	-3.9842	93.3214	6.27981	5.53341	0.906866
LOC_Os12g02450	-3.97627	24.5086	25.1192	3.32005	0
LOC_Os02g03710	-3.96676	714.521	203.047	40.9472	18.1373
LOC_Os04g58734	-3.92907	32.0498	117.223	3.32005	6.34806
LOC_Os11g45990	-3.92769	6351.51	10498.8	615.315	492.428
LOC_Os09g35600	-3.90246	541.076	97.3371	26.5604	16.3236
LOC_Os04g11640	-3.89989	32.0498	47.0986	5.53341	0
LOC_Os02g50140	-3.88081	114.059	8.37308	6.64009	1.81373
LOC_Os02g43440	-3.87628	44.3041	33.4923	5.53341	0
LOC_Os07g34620	-3.84865	654.192	97.3371	33.2005	19.0442
LOC_Os01g08350	-3.83795	55.6158	11.513	0	4.53433
LOC_Os03g58350	-3.82454	2251.97	2403.07	168.216	160.515
LOC_Os06g09920	-3.82343	80.1244	14.6529	1.10668	5.4412
LOC_Os11g08280	-3.81499	57.5011	10.4664	1.10668	3.62747
LOC_Os11g06070	-3.81243	158.364	94.1972	16.6002	1.81373
LOC_Os08g32410	-3.80323	137.625	173.741	5.53341	16.3236
LOC_Os11g32650	-3.79487	65.0422	16.7462	2.21336	3.62747
LOC_Os05g25630	-3.77816	287.505	166.415	25.4537	8.1618
LOC_Os01g28474	-3.76935	134.798	4.18654	6.64009	3.62747
LOC_Os01g66010	-3.76428	41.4762	35.5856	0	5.4412
LOC_Os04g36770	-3.75929	957.723	273.172	67.5076	23.5785
LOC_Os11g06330	-3.75136	44.3041	27.2125	5.53341	0
LOC_Os10g21190	-3.73619	66.9275	11.513	2.21336	3.62747
LOC_Os06g13780	-3.72666	38.6483	15.6995	3.32005	0.906866
LOC_Os05g32460	-3.72195	345.006	300.384	38.7339	10.8824
LOC_Os10g05750	-3.70546	7122.59	759.857	378.485	225.81
LOC_Os09g03080	-3.70097	72.5833	78.4976	11.0668	0.906866
LOC_Os08g09640	-3.6949	104.633	32.4457	9.96014	0.906866
LOC_Os04g42260	-3.68735	113.117	4.18654	5.53341	3.62747
LOC_Os12g33958	-3.68427	406.278	57.5649	13.2802	22.6717
LOC_Os05g28320	-3.67473	207.381	19.8861	14.3869	3.62747
LOC_Os12g17840	-3.64146	29.2218	21.9793	3.32005	0.906866
LOC_Os03g09300	-3.64002	64.0995	83.7308	12.1735	0
LOC_Os08g36890	-3.62331	55.6158	36.6322	7.74677	0
LOC_Os06g36210	-3.61785	32.0498	82.6842	7.74677	1.81373
LOC_Os02g48770	-3.61726	16.0249	56.5183	2.21336	3.62747
LOC_Os04g16820	-3.60736	66.9275	14.6529	1.10668	5.4412
LOC_Os09g02790	-3.58823	87.6655	52.3318	11.0668	0.906866
LOC_Os10g20560	-3.56864	77.2965	149.669	11.0668	8.1618
LOC_Os06g47100	-3.56038	65.0422	41.8654	5.53341	3.62747
LOC_Os02g29040	-3.51237	59.3863	66.9846	6.64009	4.53433
LOC_Os10g20540	-3.50194	109.346	144.436	21.027	1.81373
LOC_Os09g23820	-3.49416	72.5833	114.083	13.2802	3.62747
LOC_Os05g19000	-3.47109	454.353	48.1452	25.4537	19.9511
LOC_Os09g25060	-3.45963	228.119	145.482	4.42673	29.0197
LOC_Os05g49620	-3.45639	109.346	57.5649	9.96014	5.4412
LOC_Os05g30500	-3.45139	86.7229	124.55	4.42673	14.5099
LOC_Os01g57040	-3.45049	39.5909	15.6995	3.32005	1.81373
LOC_Os03g42630	-3.43758	24.5086	41.8654	4.42673	1.81373
LOC_Os12g25450	-3.43163	60.329	38.7255	6.64009	2.7206
LOC_Os07g23470	-3.42705	189.471	249.099	33.2005	8.1618
LOC_Os01g48610	-3.41361	23.566	29.3058	2.21336	2.7206
LOC_Os03g15990	-3.39949	119.715	34.539	12.1735	2.7206
LOC_Os01g49370	-3.39375	6179.01	1043.5	219.123	467.943
LOC_Os04g03860	-3.39173	625.913	176.881	48.694	28.1129
LOC_Os10g41160	-3.38936	115.002	17.7928	4.42673	8.1618
LOC_Os11g18690	-3.37238	58.4437	130.829	17.7069	0.906866
LOC_Os05g42060	-3.37215	63.1569	11.513	5.53341	1.81373
LOC_Os09g25890	-3.36671	512.796	139.202	34.3071	29.0197
LOC_Os10g17930	-3.35993	139.511	46.0519	16.6002	1.81373
LOC_Os12g38790	-3.35625	69.7554	108.85	4.42673	12.6961
LOC_Os02g07440	-3.32369	461.894	1239.22	109.562	60.76
LOC_Os11g11240	-3.32265	41.4762	30.3524	5.53341	1.81373
LOC_Os01g62310	-3.31263	134.798	32.4457	7.74677	9.06866
LOC_Os07g14600	-3.30323	71.6407	27.2125	5.53341	4.53433
LOC_Os01g53430	-3.29795	43.3615	15.6995	3.32005	2.7206
LOC_Os01g58600	-3.28165	454.353	306.664	49.8007	29.0197
LOC_Os09g04710	-3.26803	522.223	163.275	55.3341	16.3236
LOC_Os02g10950	-3.26048	45.2467	70.1246	6.64009	5.4412
LOC_Os01g21630	-3.25394	93.3214	83.7308	14.3869	4.53433
LOC_Os09g36500	-3.24933	246.029	29.3058	8.85346	19.9511
LOC_Os09g38340	-3.22148	534.477	129.783	55.3341	16.3236
LOC_Os04g51990	-3.21824	164.019	10.4664	14.3869	4.53433
LOC_Os02g17210	-3.19895	64.0995	38.7255	7.74677	3.62747
LOC_Os09g08910	-3.1851	774.85	164.322	28.7737	74.363
LOC_Os05g29750	-3.18439	184.757	166.415	25.4537	13.603
LOC_Os01g07500	-3.16068	836.122	722.178	99.6014	75.2699
LOC_Os07g01460	-3.15607	294.104	133.969	32.0938	16.3236
LOC_Os04g32250	-3.1551	133.855	83.7308	22.1336	2.7206
LOC_Os07g05290	-3.15177	191.356	100.477	28.7737	4.53433
LOC_Os04g44470	-3.15022	299.76	38.7255	26.5604	11.7893
LOC_Os06g21820	-3.14077	43.3615	46.0519	6.64009	3.62747
LOC_Os02g09290	-3.13673	161.191	84.7774	26.5604	1.81373
LOC_Os02g03294	-3.11707	58.4437	38.7255	7.74677	3.62747
LOC_Os01g16714	-3.11626	190.413	297.244	30.9871	25.3923
LOC_Os01g32380	-3.10776	80.1244	16.7462	7.74677	3.62747
LOC_Os05g33430	-3.0761	80.1244	31.3991	8.85346	4.53433
LOC_Os04g44280	-3.07326	61.2716	23.026	5.53341	4.53433
LOC_Os02g36210	-3.06895	216.807	55.4717	30.9871	1.81373
LOC_Os08g32360	-3.06809	59.3863	73.2645	6.64009	9.06866
LOC_Os11g38620	-3.05379	62.2143	51.2851	12.1735	1.81373
LOC_Os05g07720	-3.0417	106.518	60.7048	13.2802	7.25493
LOC_Os10g36848	-3.03858	513.739	76.4044	47.5873	24.4854
LOC_Os12g34094	-3.02019	407.221	82.6842	22.1336	38.0884
LOC_Os12g34054	-3.01958	91.4361	18.8394	4.42673	9.06866
LOC_Os06g47260	-3.01837	40.5335	16.7462	4.42673	2.7206
LOC_Os09g34950	-3.01754	84.8376	78.4976	12.1735	8.1618
LOC_Os12g02970	-3.00228	294.104	82.6842	30.9871	16.3236
LOC_Os11g26725	-2.99933	262.997	474.126	55.3341	37.1815
LOC_Os11g13570	-2.9954	197.012	62.7981	14.3869	18.1373
LOC_Os02g15730	-2.98846	97.0919	159.089	25.4537	7.25493
LOC_Os11g08440	-2.98168	131.027	80.5909	19.9203	7.25493
LOC_Os11g02540	-2.97691	74.4686	183.161	27.667	5.4412
LOC_Os09g36060	-2.97044	482.632	501.338	81.8945	44.4365
LOC_Os03g51620	-2.95685	106.518	60.7048	15.4935	6.34806
LOC_Os03g51200	-2.95455	1321.58	438.54	163.789	63.4806
LOC_Os08g44550	-2.95029	78.2391	24.0726	8.85346	4.53433
LOC_Os10g42960	-2.94922	101.805	101.524	16.6002	9.97553
LOC_Os10g06000	-2.9479	2728.94	578.789	285.524	143.285
LOC_Os07g46940	-2.9404	59.3863	59.6582	12.1735	3.62747
LOC_Os04g46760	-2.93527	228.119	119.316	33.2005	12.6961
LOC_Os02g57250	-2.92828	2548.9	2840.57	355.245	352.771
LOC_Os02g29140	-2.92556	69.7554	50.2385	6.64009	9.06866
LOC_Os08g38700	-2.92518	638.167	671.94	86.3212	86.1523
LOC_Os04g49130	-2.91638	132.912	42.912	14.3869	9.06866
LOC_Os02g09270	-2.91636	316.727	160.135	46.4806	17.2305
LOC_Os12g33956	-2.90385	143.281	35.5856	5.53341	18.1373
LOC_Os11g26600	-2.89512	102.748	141.296	15.4935	17.2305
LOC_Os05g37110	-2.88904	44.3041	140.249	12.1735	12.6961
LOC_Os02g20360	-2.88437	439.27	187.348	66.4009	19.0442
LOC_Os04g39770	-2.88076	113.117	32.4457	8.85346	10.8824
LOC_Os10g33490	-2.87895	32.9924	25.1192	3.32005	4.53433
LOC_Os03g47650	-2.86894	213.037	355.856	11.0668	66.2012
LOC_Os12g14930	-2.86321	50.9026	21.9793	5.53341	4.53433
LOC_Os01g13120	-2.85092	26.3939	59.6582	5.53341	6.34806
LOC_Os03g43440	-2.84237	27.3366	55.4717	9.96014	1.81373
LOC_Os04g58010	-2.82498	59.3863	42.912	11.0668	3.62747
LOC_Os07g24992	-2.82472	117.83	17.7928	11.0668	8.1618
LOC_Os09g29560	-2.81002	36.763	42.912	8.85346	2.7206
LOC_Os01g57030	-2.80893	164.962	126.643	26.5604	15.4167
LOC_Os04g20330	-2.79466	86.7229	60.7048	13.2802	8.1618
LOC_Os12g42810	-2.77573	102.748	64.8914	16.6002	8.1618
LOC_Os01g03940	-2.76988	595.749	603.908	104.028	72.5493
LOC_Os06g04870	-2.76947	848.376	805.909	123.948	118.799
LOC_Os10g07998	-2.76422	108.404	51.2851	8.85346	14.5099
LOC_Os12g13640	-2.75505	620.257	270.032	90.7479	41.7159
LOC_Os01g57700	-2.75364	145.167	76.4044	23.2403	9.97553
LOC_Os04g58000	-2.75295	77.2965	62.7981	16.6002	4.53433
LOC_Os05g44200	-2.74506	2454.64	789.163	335.325	148.726
LOC_Os04g38220	-2.73732	47.132	115.13	21.027	3.62747
LOC_Os07g27359	-2.72842	426.073	83.7308	45.374	31.7403
LOC_Os09g32984	-2.71499	165.905	153.855	23.2403	25.3923
LOC_Os11g04830	-2.70727	178.159	38.7255	18.8136	14.5099
LOC_Os07g32774	-2.7017	74.4686	17.7928	8.85346	5.4412
LOC_Os04g38840	-2.6953	179.102	222.933	25.4537	36.2747
LOC_Os07g32570	-2.68894	1617.57	592.395	208.056	135.123
LOC_Os02g35650	-2.67433	211.151	125.596	48.694	4.53433
LOC_Os01g61020	-2.66917	104.633	65.938	19.9203	7.25493
LOC_Os01g59410	-2.66392	312.957	304.571	54.2274	43.5296
LOC_Os08g28790	-2.64222	272.423	106.757	36.5205	24.4854
LOC_Os01g07730	-2.62966	244.144	103.617	24.347	31.7403
LOC_Os07g46800	-2.62686	43.3615	25.1192	6.64009	4.53433
LOC_Os03g03320	-2.62643	359.146	263.752	38.7339	61.6669
LOC_Os10g03870	-2.62152	167.79	95.2438	27.667	15.4167
LOC_Os12g41890	-2.61719	455.295	943.018	139.442	88.8729
LOC_Os12g33946	-2.61535	83.895	23.026	5.53341	11.7893
LOC_Os01g42150	-2.61066	865.344	1654.73	237.937	175.025
LOC_Os05g31720	-2.60926	52.7879	98.3837	11.0668	13.603
LOC_Os10g02625	-2.60728	224.348	357.949	53.1207	42.6227
LOC_Os02g17620	-2.59212	692.841	228.166	110.668	42.6227
LOC_Os12g38100	-2.55593	164.019	58.6116	25.4537	12.6961
LOC_Os12g21784	-2.55238	344.064	237.586	53.1207	46.2502
LOC_Os03g24650	-2.52904	49.9599	24.0726	5.53341	7.25493
LOC_Os03g62830	-2.52505	324.268	198.861	79.6811	11.7893
LOC_Os06g01950	-2.52241	74.4686	23.026	8.85346	8.1618
LOC_Os03g50210	-2.52009	225.291	45.0053	25.4537	21.7648
LOC_Os08g32330	-2.51453	31.1071	57.5649	4.42673	10.8824
LOC_Os02g44730	-2.51307	245.086	173.741	53.1207	20.8579
LOC_Os07g10590	-2.51224	137.625	49.1919	22.1336	10.8824
LOC_Os02g02780	-2.51113	112.174	57.5649	21.027	9.06866
LOC_Os05g26660	-2.5097	172.503	430.167	70.8276	35.3678
LOC_Os02g39384	-2.50655	163.077	199.907	45.374	19.0442
LOC_Os04g46630	-2.50641	103.69	160.135	19.9203	26.2991
LOC_Os05g34854	-2.50586	717.349	618.561	162.682	73.4562
LOC_Os05g40790	-2.50259	2025.73	613.328	299.911	165.957
LOC_Os07g09814	-2.48873	463.779	189.441	85.2145	31.7403
LOC_Os03g07510	-2.4873	75.4112	137.109	18.8136	19.0442
LOC_Os01g61570	-2.48449	131.97	47.0986	23.2403	9.06866
LOC_Os11g08285	-2.48324	73.5259	23.026	11.0668	6.34806
LOC_Os01g64660	-2.48185	246.029	34.539	38.7339	11.7893
LOC_Os01g64670	-2.48103	69.7554	58.6116	18.8136	4.53433
LOC_Os08g17160	-2.46673	6297.78	2859.41	909.693	747.258
LOC_Os04g06340	-2.46272	102.748	124.55	23.2403	18.1373
LOC_Os04g06350	-2.43687	49.9599	80.5909	13.2802	10.8824
LOC_Os04g42130	-2.43461	235.66	151.762	35.4138	36.2747
LOC_Os01g36220	-2.43437	727.718	274.218	104.028	81.618
ChrSy.fgenesh.gene.82	-2.42864	145.167	58.6116	25.4537	12.6961
LOC_Os06g20020	-2.42068	74.4686	73.2645	18.8136	9.06866
LOC_Os08g43480	-2.42026	363.859	103.617	47.5873	39.9021
LOC_Os01g19290	-2.41947	2081.35	978.604	379.592	193.163
LOC_Os01g61200	-2.41584	99.9199	94.1972	14.3869	21.7648
LOC_Os03g06360	-2.41579	386.483	250.146	81.8945	38.0884
LOC_Os01g02050	-2.40865	205.496	30.3524	19.9203	24.4854
LOC_Os01g11810	-2.39944	484.517	168.508	57.5475	66.2012
LOC_Os07g29750	-2.39864	461.894	118.27	68.6143	41.7159
LOC_Os03g02280	-2.39694	445.869	602.862	85.2145	113.358
LOC_Os06g03540	-2.39362	585.38	461.566	111.775	87.966
LOC_Os12g29590	-2.38971	94.264	278.405	43.1606	28.1129
LOC_Os03g59600	-2.38967	106.518	36.6322	16.6002	10.8824
LOC_Os11g12420	-2.38696	214.922	120.363	46.4806	18.1373
LOC_Os01g41280	-2.38003	183.815	80.5909	25.4537	25.3923
LOC_Os01g56380	-2.3735	346.892	131.876	67.5076	25.3923
LOC_Os02g53590	-2.36518	100.863	174.788	30.9871	22.6717
LOC_Os12g38720	-2.36468	286.563	82.6842	29.8804	41.7159
LOC_Os11g37560	-2.36288	981.289	298.291	143.869	105.196
LOC_Os08g01190	-2.35193	56.5584	77.451	15.4935	10.8824
LOC_Os10g36360	-2.34547	77.2965	58.6116	12.1735	14.5099
LOC_Os08g34984	-2.34411	364.802	401.908	85.2145	66.2012
LOC_Os01g42160	-2.34221	239.431	514.944	75.2544	73.4562
LOC_Os03g21870	-2.3372	361.974	198.861	64.1876	47.157
LOC_Os03g03550	-2.33542	433.615	182.115	75.2544	47.157
LOC_Os03g58420	-2.32292	164.962	42.912	30.9871	10.8824
LOC_Os10g25060	-2.31935	698.496	483.545	92.9613	143.285
LOC_Os02g36190	-2.31366	103.69	40.8188	22.1336	7.25493
LOC_Os09g34250	-2.31137	1029.36	1670.43	302.124	242.133
LOC_Os01g62970	-2.30604	253.57	78.4976	47.5873	19.9511
LOC_Os02g09910	-2.3026	337.465	151.762	85.2145	14.5099
LOC_Os05g39800	-2.29987	99.9199	62.7981	24.347	9.06866
LOC_Os05g32420	-2.29624	230.947	267.939	49.8007	51.6914
LOC_Os12g42130	-2.29171	779.564	431.214	101.815	145.099
LOC_Os11g04060	-2.29108	70.698	47.0986	13.2802	10.8824
LOC_Os04g44500	-2.28773	143.281	30.3524	22.1336	13.603
LOC_Os11g38610	-2.28613	176.274	115.13	47.5873	12.6961
LOC_Os02g44230	-2.28131	124.429	63.8447	30.9871	8.1618
LOC_Os07g38630	-2.28014	3354.86	2329.81	602.035	568.605
LOC_Os10g06560	-2.27942	42.4188	70.1246	13.2802	9.97553
LOC_Os06g44860	-2.27347	74.4686	55.4717	13.2802	13.603
LOC_Os03g61740	-2.27222	67.8701	36.6322	8.85346	12.6961
LOC_Os11g06720	-2.26999	27586.4	15900.5	6340.18	2677.07
LOC_Os03g50490	-2.26989	473.205	119.316	79.6811	43.5296
LOC_Os03g08560	-2.26753	808.785	421.794	189.243	67.1081
LOC_Os07g37290	-2.2635	246.972	88.964	36.5205	33.5541
LOC_Os07g43180	-2.26178	89.5508	53.3784	14.3869	15.4167
LOC_Os06g04850	-2.25435	134.798	145.482	28.7737	29.9266
LOC_Os10g07229	-2.25272	314.842	124.55	66.4009	26.2991
LOC_Os11g26580	-2.24365	197.012	496.105	99.6014	47.157
LOC_Os10g36580	-2.23271	359.146	90.0106	58.6541	37.1815
LOC_Os05g48890	-2.22545	409.106	378.882	113.988	55.3188
LOC_Os11g36940	-2.22417	137.625	70.1246	26.5604	18.1373
LOC_Os08g10260	-2.21652	203.61	218.747	46.4806	44.4365
LOC_Os07g33620	-2.21434	88.6082	108.85	18.8136	23.5785
LOC_Os01g74020	-2.21157	552.387	215.607	79.6811	86.1523
LOC_Os02g02275	-2.20972	76.3539	65.938	14.3869	16.3236
LOC_Os03g42130	-2.1982	1440.35	801.723	304.338	185.001
LOC_Os09g28280	-2.18694	172.503	74.3111	29.8804	24.4854
LOC_Os04g39350	-2.18443	134.798	212.467	42.0539	34.4609
LOC_Os01g22780	-2.17808	421.36	160.135	64.1876	64.3875
LOC_Os04g53320	-2.17124	185.7	85.8241	21.027	38.9953
LOC_Os01g32460	-2.16756	53.7305	37.6789	13.2802	7.25493
LOC_Os02g52450	-2.15963	222.463	163.275	47.5873	38.9953
LOC_Os12g41600	-2.15362	177.216	59.6582	35.4138	18.1373
LOC_Os04g50700	-2.14424	74.4686	105.71	32.0938	9.06866
LOC_Os03g10710	-2.14117	101.805	100.477	29.8804	16.3236
LOC_Os03g20350	-2.13981	223.406	190.488	35.4138	58.0394
LOC_Os07g03040	-2.13951	157.421	59.6582	27.667	21.7648
LOC_Os05g47540	-2.13896	1204.69	986.977	350.818	147.819
LOC_Os12g43660	-2.13736	109.346	50.2385	14.3869	21.7648
LOC_Os01g64860	-2.13468	350.662	271.079	89.6412	52.5982
LOC_Os10g28870	-2.12216	61.2716	49.1919	8.85346	16.3236
LOC_Os08g06474	-2.121	134.798	93.1505	36.5205	16.3236
LOC_Os03g15530	-2.11457	231.89	266.892	54.2274	60.76
LOC_Os02g52340	-2.11426	448.697	190.488	86.3212	61.6669
LOC_Os10g40280	-2.10035	121.601	110.943	36.5205	18.1373
LOC_Os12g09300	-2.08877	784.277	609.142	206.95	121.52
LOC_Os05g25920	-2.08551	456.238	320.27	112.882	70.7356
LOC_Os03g58940	-2.08366	2116.23	815.329	381.805	310.148
LOC_Os03g19070	-2.08176	521.28	144.436	45.374	111.545
LOC_Os03g18850	-2.07214	420.418	130.829	90.7479	40.809
LOC_Os01g45450	-2.0675	148.937	59.6582	30.9871	19.0442
LOC_Os02g08220	-2.06669	391.196	230.26	79.6811	68.9218
LOC_Os05g49770	-2.05159	1086.86	719.038	293.271	143.285
LOC_Os03g52070	-2.05061	664.561	332.83	123.948	116.986
LOC_Os08g03240	-2.04969	153.65	247.006	60.8675	36.2747
LOC_Os01g69160	-2.03983	234.717	257.472	94.068	26.2991
LOC_Os02g46560	-2.03721	125.371	56.5183	25.4537	19.0442
LOC_Os03g24240	-2.03671	57.5011	147.576	25.4537	24.4854
LOC_Os08g05720	-2.03342	240.373	327.597	57.5475	80.7111
LOC_Os12g02370	-2.03137	1011.45	629.028	288.844	113.358
LOC_Os04g13480	-2.02716	172.503	491.919	121.735	41.7159
LOC_Os01g17402	-2.02313	185.7	223.98	57.5475	43.5296
LOC_Os05g12580	-2.02245	928.501	863.474	241.257	200.417
LOC_Os06g11090	-2.01662	424.188	281.545	99.6014	75.2699
LOC_Os06g45320	-2.00885	146.109	166.415	56.4408	21.7648
LOC_Os04g39980	-2.00864	1335.72	1317.71	408.366	252.109
LOC_Os02g54190	-2.00726	429.844	284.685	67.5076	109.731
LOC_Os03g64170	-1.9952	4361.6	2212.59	1086.76	563.164
LOC_Os01g13130	-1.98878	362.917	413.421	122.842	73.4562
LOC_Os04g31520	-1.97557	251.685	105.71	40.9472	49.8776
LOC_Os05g47970	-1.972	178.159	160.135	53.1207	33.5541
LOC_Os01g72130	-1.96945	57.5011	76.4044	25.4537	9.06866
LOC_Os02g56510	-1.96887	668.332	472.032	206.95	85.2454
LOC_Os02g50960	-1.96365	383.655	414.468	85.2145	118.799
LOC_Os02g38290	-1.9628	427.959	94.1972	96.2813	38.0884
LOC_Os07g46820	-1.96204	1359.29	1273.75	332.005	343.702
LOC_Os04g52440	-1.96133	100.863	63.8447	24.347	18.1373
LOC_Os01g19170	-1.96117	500.542	518.084	157.149	105.196
LOC_Os09g20240	-1.96024	345.949	164.322	86.3212	45.3433
LOC_Os04g03980	-1.95624	83.895	133.969	23.2403	32.6472
LOC_Os11g01610	-1.9529	176.274	158.042	47.5873	38.9953
LOC_Os03g08100	-1.94919	1992.74	1621.24	654.049	282.942
LOC_Os04g20560	-1.94654	292.218	277.358	123.948	24.4854
LOC_Os01g74140	-1.94016	492.058	394.581	169.322	62.5738
LOC_Os09g20000	-1.93659	295.989	431.214	131.695	58.9463
LOC_Os01g46250	-1.9343	196.069	103.617	55.3341	23.5785
LOC_Os03g62270	-1.93311	228.119	190.488	42.0539	67.1081
LOC_Os07g12720	-1.93159	246.029	91.0573	54.2274	34.4609
LOC_Os12g38350	-1.9296	146.109	85.8241	18.8136	41.7159
LOC_Os12g42020	-1.9276	50.9026	54.425	12.1735	15.4167
LOC_Os01g39000	-1.92511	106.518	85.8241	30.9871	19.9511
LOC_Os06g01250	-1.91886	180.044	168.508	71.9343	20.8579
LOC_Os08g42690	-1.91818	165.905	139.202	53.1207	28.1129
LOC_Os01g02900	-1.91419	410.991	155.949	97.388	53.5051
LOC_Os12g36850	-1.91405	166.847	74.3111	45.374	19.0442
LOC_Os02g55070	-1.91248	71.6407	63.8447	18.8136	17.2305
LOC_Os10g42800	-1.91147	69.7554	58.6116	18.8136	15.4167
LOC_Os03g59440	-1.91139	95.2067	133.969	48.694	12.6961
LOC_Os04g44050	-1.91123	93.3214	74.3111	33.2005	11.7893
LOC_Os09g32730	-1.91017	201.725	158.042	60.8675	35.3678
LOC_Os09g12590	-1.90883	1221.66	474.126	299.911	152.354
LOC_Os03g12110	-1.90544	295.046	217.7	83.0011	54.412
LOC_Os04g06520	-1.90483	141.396	200.954	61.9742	29.9266
LOC_Os06g02490	-1.90342	119.715	66.9846	32.0938	18.1373
LOC_Os08g34280	-1.9024	1276.33	738.924	333.111	206.766
LOC_Os08g39330	-1.89847	2101.15	855.101	451.526	341.889
LOC_Os09g32988	-1.89388	636.282	620.655	152.722	185.001
LOC_Os07g37850	-1.88701	4427.58	3910.23	1477.42	778.091
LOC_Os09g36080	-1.88657	75.4112	61.7515	13.2802	23.5785
LOC_Os01g73024	-1.88097	142.339	74.3111	29.8804	29.0197
LOC_Os05g35460	-1.88063	1614.74	842.541	445.993	222.182
LOC_Os05g47900	-1.87622	72.5833	152.809	27.667	33.5541
LOC_Os03g11170	-1.873	162.134	378.882	74.1477	73.4562
LOC_Os05g36900	-1.87266	106.518	77.451	34.3071	16.3236
LOC_Os04g38320	-1.87125	98.0346	61.7515	14.3869	29.0197
LOC_Os03g05270	-1.86648	720.177	556.81	189.243	161.422
LOC_Os04g55280	-1.8658	120.658	70.1246	29.8804	22.6717
LOC_Os03g10050	-1.86211	331.809	97.3371	67.5076	50.7845
LOC_Os05g46950	-1.85505	1026.54	1084.31	177.069	405.369
LOC_Os04g45520	-1.85354	394.966	509.711	190.349	60.76
LOC_Os04g46110	-1.85126	277.136	79.5443	50.9074	48.0639
LOC_Os03g05820	-1.85126	269.595	228.166	84.1078	54.412
LOC_Os06g44250	-1.84555	95.2067	128.736	34.3071	28.1129
LOC_Os08g09450	-1.84545	169.675	140.249	53.1207	33.5541
LOC_Os02g37300	-1.84515	262.997	98.3837	38.7339	61.6669
LOC_Os12g07640	-1.84263	131.027	98.3837	39.8405	24.4854
LOC_Os05g31280	-1.84207	419.475	306.664	102.921	99.7553
LOC_Os06g44320	-1.84199	493.943	437.493	188.136	72.5493
LOC_Os02g09220	-1.83925	897.394	456.333	286.631	92.5004
LOC_Os05g06780	-1.83744	391.196	162.228	63.0809	91.5935
LOC_Os01g24030	-1.83302	65.0422	146.529	26.5604	32.6472
LOC_Os09g24840	-1.82943	132.912	128.736	48.694	25.3923
LOC_Os08g44270	-1.82847	4239.05	5269.81	1931.16	747.258
LOC_Os03g08754	-1.82205	112.174	69.0779	28.7737	22.6717
LOC_Os01g54480	-1.81989	255.456	153.855	83.0011	33.5541
LOC_Os04g45090	-1.81962	198.897	117.223	61.9742	28.1129
LOC_Os02g48730	-1.80643	284.677	320.27	112.882	60.76
LOC_Os03g17680	-1.80353	316.727	309.804	113.988	66.2012
LOC_Os07g39920	-1.79824	264.882	338.063	109.562	64.3875
LOC_Os05g45450	-1.79623	307.301	298.291	126.162	48.9708
LOC_Os11g42550	-1.79091	361.974	388.302	129.482	87.966
LOC_Os02g29774	-1.78297	349.72	342.25	105.135	96.1278
LOC_Os07g44060	-1.77801	4059.01	5815.1	1624.61	1255.1
LOC_Os05g33900	-1.77736	105.576	102.57	36.5205	24.4854
LOC_Os11g04010	-1.77342	2212.38	2012.68	934.04	302.893
LOC_Os01g59870	-1.77072	2005.94	2194.79	658.476	573.14
LOC_Os07g08460	-1.76847	1462.04	1264.34	432.713	368.188
LOC_Os01g50200	-1.76727	559.928	388.302	175.962	103.383
LOC_Os03g25440	-1.76582	234.717	147.576	67.5076	45.3433
LOC_Os05g19670	-1.76448	915.304	547.39	274.457	156.888
LOC_Os04g46680	-1.7631	119.715	97.3371	33.2005	30.8335
LOC_Os04g37480	-1.76224	295.046	223.98	102.921	50.7845
LOC_Os12g37900	-1.75521	195.127	159.089	60.8675	44.4365
LOC_Os04g52164	-1.75504	2285.9	1404.58	567.728	525.982
LOC_Os01g73890	-1.75406	261.111	177.928	75.2544	55.3188
LOC_Os03g10440	-1.74633	303.53	212.467	107.348	47.157
LOC_Os04g41810	-1.74494	1757.08	1595.07	613.102	388.139
LOC_Os03g10150	-1.73964	197.954	154.902	76.3611	29.9266
LOC_Os06g35960	-1.7348	468.492	343.296	138.335	106.103
LOC_Os02g47130	-1.73384	3157.84	3532.39	1145.42	866.964
LOC_Os09g31350	-1.73041	239.431	254.332	88.5346	60.76
LOC_Os05g42360	-1.72883	166.847	427.027	109.562	69.8287
LOC_Os08g34240	-1.72541	1472.4	766.137	345.285	331.913
LOC_Os05g43040	-1.72365	551.445	215.607	143.869	88.8729
LOC_Os11g32100	-1.72349	990.715	295.151	209.163	180.466
LOC_Os08g44190	-1.72002	967.149	1111.53	348.605	282.942
LOC_Os01g10110	-1.71709	175.331	287.825	59.7608	80.7111
LOC_Os07g32630	-1.71575	264.882	278.405	88.5346	77.0836
LOC_Os11g06730	-1.71421	156.478	117.223	46.4806	37.1815
LOC_Os08g35110	-1.70294	269.595	340.156	110.668	77.0836
LOC_Os03g14270	-1.70075	146.109	131.876	54.2274	31.7403
LOC_Os06g44610	-1.69163	1697.7	757.764	517.927	243.04
LOC_Os10g05970	-1.6871	201.725	105.71	69.721	26.2991
LOC_Os06g19444	-1.68619	468.492	206.187	79.6811	129.682
LOC_Os07g11120	-1.68386	427.959	152.809	87.4279	93.4072
LOC_Os08g35160	-1.68199	339.35	594.489	193.669	97.9416
LOC_Os04g12600	-1.68021	66.9275	159.089	33.2005	37.1815
LOC_Os05g48900	-1.67967	3181.41	2689.85	925.186	907.773
LOC_Os09g25620	-1.67069	1783.48	1021.52	620.849	261.178
LOC_Os05g45880	-1.67059	127.256	125.596	44.2673	35.3678
LOC_Os11g42450	-1.66755	1050.1	627.981	270.03	258.457
LOC_Os02g07495	-1.66719	179.102	467.846	113.988	89.7798
LOC_Os03g59380	-1.6657	30217.3	20274.4	9895.95	6019.78
LOC_Os08g39830	-1.66457	476.976	288.871	140.549	101.569
LOC_Os07g13870	-1.66334	72.5833	64.8914	25.4537	18.1373
LOC_Os11g05290	-1.66319	748.456	1068.61	277.777	295.638
LOC_Os03g58490	-1.66313	60.329	82.6842	17.7069	27.206
LOC_Os11g05760	-1.66257	259.226	158.042	85.2145	47.157
LOC_Os07g22930	-1.66198	13523.1	16029.2	6584.76	2755.06
LOC_Os01g09830	-1.6601	425.131	217.7	125.055	78.8974
LOC_Os01g65880	-1.65854	317.67	494.012	127.268	129.682
LOC_Os01g65380	-1.65597	4313.52	3216.31	1461.93	928.631
LOC_Os05g38230	-1.65354	239.431	133.969	83.0011	36.2747
LOC_Os12g34524	-1.6491	104.633	71.1712	29.8804	26.2991
LOC_Os08g31950	-1.64673	101.805	100.477	30.9871	33.5541
LOC_Os11g02730	-1.64267	306.358	126.643	76.3611	62.5738
LOC_Os05g40850	-1.64024	246.029	271.079	113.988	52.5982
LOC_Os02g52190	-1.63943	1295.19	1274.8	536.741	289.29
LOC_Os05g42190	-1.63599	796.531	930.459	390.659	165.957
LOC_Os06g49770	-1.63299	1534.62	1474.71	618.635	352.771
LOC_Os03g45920	-1.61994	2313.24	1610.77	953.96	323.751
LOC_Os01g15970	-1.61954	420.418	158.042	83.0011	105.196
LOC_Os07g31960	-1.61282	646.651	704.385	244.577	197.697
LOC_Os04g33640	-1.6105	517.51	365.276	168.216	121.52
LOC_Os02g28850	-1.61048	684.357	913.712	283.311	240.32
LOC_Os04g59540	-1.60594	500.542	263.752	179.282	72.5493
LOC_Os03g17470	-1.6045	1065.18	751.484	328.685	269.339
LOC_Os02g13660	-1.60432	5951.83	5606.82	2281.98	1520.81
LOC_Os05g48930	-1.60316	583.494	475.172	160.469	187.721
LOC_Os03g20760	-1.60195	184.757	100.477	60.8675	33.5541
LOC_Os08g40930	-1.59542	2093.6	842.541	634.129	338.261
LOC_Os12g13380	-1.59277	1319.7	675.08	407.259	254.829
LOC_Os04g51460	-1.58978	195.127	119.316	45.374	58.9463
LOC_Os03g48060	-1.58895	2143.56	1725.9	862.105	425.32
LOC_Os07g09620	-1.58721	1068.01	759.857	312.084	296.545
LOC_Os06g10750	-1.58477	264.882	193.628	60.8675	91.5935
LOC_Os03g48810	-1.58293	971.862	272.125	211.376	204.045
LOC_Os01g22336	-1.58282	247.914	391.442	100.708	112.451
LOC_Os01g60770	-1.58153	1331.95	999.537	543.381	236.692
LOC_Os03g50280	-1.57846	493.001	540.064	172.642	173.211
LOC_Os11g26190	-1.57669	648.537	380.975	180.389	165.05
LOC_Os08g02600	-1.57515	246.972	132.923	52.0141	75.2699
LOC_Os05g47870	-1.57419	473.205	287.825	179.282	77.0836
LOC_Os01g41160	-1.57012	168.733	100.477	57.5475	33.5541
LOC_Os07g01600	-1.56846	633.454	290.965	223.55	88.8729
LOC_Os11g20330	-1.56579	566.527	421.794	167.109	166.863
LOC_Os01g64380	-1.56473	140.453	366.322	100.708	70.7356
LOC_Os08g31510	-1.56384	875.713	739.971	286.631	260.271
LOC_Os05g42040	-1.55302	392.138	251.192	132.802	87.0592
LOC_Os03g21060	-1.55173	590.093	345.39	199.203	120.613
LOC_Os12g16200	-1.55101	247.914	197.814	102.921	49.8776
LOC_Os01g51620	-1.54784	161.191	132.923	56.4408	44.4365
LOC_Os09g32992	-1.54689	792.76	939.878	214.696	377.256
LOC_Os09g10730	-1.54676	108.404	68.0313	34.3071	26.2991
LOC_Os04g14810	-1.54305	480.747	569.37	164.896	194.976
LOC_Os02g34860	-1.5428	7181.03	4163.51	2585.21	1309.51
LOC_Os06g40440	-1.54183	1269.74	1002.68	385.125	395.394
LOC_Os01g34560	-1.54152	1962.58	1360.63	615.315	526.889
LOC_Os04g47860	-1.54136	1608.14	584.022	421.646	331.913
LOC_Os02g16500	-1.54052	1600.6	1757.3	559.981	593.997
LOC_Os08g01400	-1.53943	321.44	395.628	131.695	115.172
LOC_Os06g49505	-1.53922	1243.34	727.411	399.512	279.315
LOC_Os10g23060	-1.53769	351.605	786.023	137.229	253.923
LOC_Os02g52360	-1.53513	467.55	294.104	158.256	105.196
LOC_Os01g25189	-1.53309	337.465	345.39	128.375	107.917
LOC_Os10g38710	-1.53307	287.505	142.342	80.7878	68.015
LOC_Os03g20440	-1.53246	194.184	330.737	101.815	79.8042
LOC_Os01g44970	-1.5306	1215.06	658.334	380.699	268.432
LOC_Os03g01320	-1.53013	12432.5	8867.09	3709.6	3665.55
LOC_Os04g06734	-1.52963	76.3539	75.3577	24.347	28.1129
LOC_Os09g28390	-1.52908	74.4686	106.757	30.9871	31.7403
LOC_Os01g45990	-1.52887	1572.32	1411.91	656.262	379.07
LOC_Os10g05950	-1.52825	180.044	317.13	90.7479	81.618
LOC_Os02g11640	-1.52766	146.109	98.3837	55.3341	29.9266
LOC_Os01g11350	-1.52449	426.073	385.162	140.549	141.471
LOC_Os06g40940	-1.51787	1819.3	970.231	673.969	301.08
LOC_Os05g49120	-1.51745	321.44	275.265	117.308	91.5935
LOC_Os12g26880	-1.51387	221.52	244.913	92.9613	70.7356
LOC_Os02g56010	-1.51261	98.9772	123.503	27.667	49.8776
LOC_Os11g47944	-1.51181	233.775	117.223	70.8276	52.5982
LOC_Os03g16050	-1.50982	1150.96	447.96	376.272	185.908
LOC_Os05g43820	-1.5078	141.396	187.348	75.2544	40.809
LOC_Os06g48030	-1.5003	1487.49	1206.77	522.354	430.762
LOC_Os03g55090	-1.50009	20132.9	17294.6	9859.43	3373.54
LOC_Os01g51320	-1.49722	131.97	195.721	66.4009	49.8776
LOC_Os05g30470	-1.49621	612.716	999.537	324.258	247.575
LOC_Os01g39330	-1.49496	590.093	454.24	218.016	153.26
LOC_Os08g17390	-1.49432	523.165	268.985	200.309	81.618
LOC_Os01g12440	-1.49221	249.8	223.98	84.1078	84.3386
LOC_Os10g05290	-1.49074	128.199	80.5909	40.9472	33.5541
LOC_Os11g04070	-1.48998	767.309	619.608	298.804	195.883
LOC_Os09g27590	-1.48815	681.529	566.23	257.857	187.721
LOC_Os11g27400	-1.48382	487.345	346.436	199.203	99.7553
LOC_Os12g01370	-1.48155	433.615	585.069	187.029	177.746
LOC_Os02g43280	-1.48015	1116.09	948.251	498.007	243.04
LOC_Os08g31340	-1.4721	223.406	130.829	53.1207	74.363
LOC_Os01g60960	-1.47099	89.5508	135.016	35.4138	45.3433
LOC_Os01g12650	-1.46971	3170.1	3034.2	1241.7	999.367
LOC_Os06g02000	-1.46775	171.561	161.182	70.8276	49.8776
LOC_Os04g48130	-1.46422	836.122	1338.65	460.38	328.286
LOC_Os06g05790	-1.46333	213.979	143.389	83.0011	47.157
LOC_Os10g02509	-1.46178	128.199	96.2904	33.2005	48.0639
LOC_Os01g66700	-1.46092	1013.34	900.106	424.966	271.153
LOC_Os03g43010	-1.46084	1099.12	704.385	514.607	141.471
LOC_Os10g35580	-1.45618	1460.15	2414.59	791.278	621.203
LOC_Os02g48710	-1.45336	174.388	117.223	46.4806	59.8532
LOC_Os03g18350	-1.45093	404.393	505.525	204.736	128.775
LOC_Os07g09610	-1.45031	600.462	503.432	253.43	151.447
LOC_Os03g09940	-1.44917	835.179	896.966	374.058	261.178
LOC_Os10g30210	-1.4489	552.387	315.037	185.923	132.402
LOC_Os07g37310	-1.44798	157.421	152.809	50.9074	62.5738
LOC_Os08g43430	-1.44737	639.11	329.69	196.989	158.702
LOC_Os05g11570	-1.44428	334.637	786.023	152.722	258.457
LOC_Os02g07180	-1.44423	294.104	415.514	156.042	105.196
LOC_Os09g32100	-1.43661	98.9772	90.0106	28.7737	40.809
LOC_Os03g12270	-1.43604	179.102	180.021	60.8675	71.6424
LOC_Os04g52320	-1.43462	1141.54	1231.89	382.912	494.242
LOC_Os02g18410	-1.43139	1908.85	1355.39	737.05	474.291
LOC_Os02g49260	-1.43089	166.847	226.073	79.6811	66.2012
LOC_Os04g30420	-1.43073	687.185	303.524	193.669	174.118
LOC_Os03g03600	-1.42844	375.171	319.224	157.149	101.569
LOC_Os03g12790	-1.42809	104.633	138.156	54.2274	36.2747
LOC_Os08g44870	-1.42791	797.474	545.297	292.164	207.672
LOC_Os01g33040	-1.42732	1446.95	2277.48	718.237	666.547
LOC_Os05g51570	-1.42723	8602.54	6940.24	4080.34	1700.37
LOC_Os07g35680	-1.42655	653.25	497.152	281.097	147.819
LOC_Os08g10510	-1.42374	5221.28	5628.8	2601.81	1443.73
LOC_Os03g08940	-1.42243	1280.11	944.065	343.071	486.08
LOC_Os08g43730	-1.422	1202.81	1296.78	498.007	435.296
LOC_Os03g10740	-1.41927	162.134	132.923	59.7608	50.7845
LOC_Os08g44620	-1.4183	403.45	356.903	144.975	139.657
LOC_Os10g40720	-1.41809	5567.23	2893.95	2061.75	1105.47
LOC_Os03g58800	-1.41687	946.411	492.965	253.43	285.663
LOC_Os04g42120	-1.41397	124.429	203.047	56.4408	66.2012
LOC_Os05g20020	-1.41384	393.081	333.877	204.736	68.9218
LOC_Os01g52970	-1.41349	148.937	106.757	56.4408	39.9021
LOC_Os03g21030	-1.41239	976.575	765.09	389.552	265.712
LOC_Os01g71270	-1.41196	254.513	292.011	126.162	79.8042
LOC_Os01g74490	-1.41185	229.062	119.316	79.6811	51.6914
LOC_Os01g01360	-1.40837	416.647	307.711	141.655	131.496
LOC_Os06g44310	-1.4081	1712.78	1366.91	635.235	525.982
LOC_Os03g40830	-1.40694	2280.25	2753.7	891.986	1005.71
LOC_Os03g08790	-1.40657	4907.39	5733.47	1681.05	2331.55
LOC_Os01g53240	-1.40131	4118.4	3195.38	1419.87	1349.42
LOC_Os06g04920	-1.39968	163.077	174.788	54.2274	73.4562
LOC_Os03g17550	-1.39935	215.865	116.177	65.2942	60.76
LOC_Os02g03270	-1.39799	229.062	178.975	91.8546	63.4806
LOC_Os09g35850	-1.39699	349.72	159.089	79.6811	113.358
LOC_Os05g48840	-1.39293	232.832	192.581	107.348	55.3188
LOC_Os04g52580	-1.3919	98.0346	110.943	45.374	34.4609
LOC_Os09g24580	-1.38853	197.954	115.13	54.2274	65.2944
LOC_Os07g07530	-1.38675	247.914	117.223	65.2942	74.363
LOC_Os03g08080	-1.38549	279.964	183.161	121.735	56.2257
LOC_Os01g37920	-1.38503	3478.34	2998.61	1415.45	1065.57
LOC_Os02g16030	-1.38502	198.897	169.555	74.1477	67.1081
LOC_Os02g09620	-1.38378	1075.55	856.148	428.286	312.869
LOC_Os05g38000	-1.38102	116.887	141.296	64.1876	35.3678
LOC_Os03g63930	-1.37997	157.421	116.177	61.9742	43.5296
LOC_Os01g07200	-1.37974	937.927	1161.77	495.793	311.962
LOC_Os01g65790	-1.37801	1863.6	1426.56	644.089	622.11
LOC_Os10g35500	-1.37769	236.603	190.488	81.8945	82.5248
LOC_Os09g31230	-1.37559	2196.35	1533.32	905.266	533.237
LOC_Os11g45710	-1.37523	3265.31	2084.9	1262.72	800.763
LOC_Os01g58550	-1.37369	3842.2	2410.4	1506.19	907.773
LOC_Os03g55300	-1.37324	197.954	196.767	75.2544	77.0836
LOC_Os08g34320	-1.37284	540.133	442.727	227.976	152.354
LOC_Os05g44600	-1.37039	838.007	725.318	317.618	287.477
LOC_Os09g34230	-1.36922	136.683	136.063	58.6541	47.157
LOC_Os12g08720	-1.36831	319.555	339.11	144.975	110.638
LOC_Os10g11200	-1.36713	324.268	445.867	157.149	141.471
LOC_Os01g13140	-1.36607	295.989	313.991	138.335	98.8484
LOC_Os06g09240	-1.36255	131.97	106.757	47.5873	45.3433
LOC_Os06g22390	-1.36004	181.93	113.037	59.7608	55.3188
LOC_Os12g13570	-1.35777	476.033	843.588	264.497	250.295
LOC_Os07g11110	-1.35704	789.933	339.11	264.497	176.839
LOC_Os07g34110	-1.35639	557.1	431.214	284.417	102.476
LOC_Os01g32364	-1.35556	854.975	653.1	421.646	168.677
LOC_Os12g36680	-1.35367	836.122	584.022	360.778	195.883
LOC_Os09g26300	-1.35219	191.356	165.368	77.4677	62.5738
LOC_Os04g57720	-1.35156	442.098	407.141	126.162	205.859
LOC_Os04g56590	-1.34941	1212.24	1042.45	511.287	374.536
LOC_Os12g42230	-1.34784	2389.59	1744.74	1076.8	548.654
LOC_Os02g44680	-1.34713	98.0346	126.643	47.5873	40.809
LOC_Os01g46760	-1.34352	1100.06	759.857	385.125	348.237
LOC_Os02g42660	-1.33963	380.827	397.721	174.856	133.309
LOC_Os02g35180	-1.33941	517.51	555.763	196.989	226.717
LOC_Os07g17330	-1.33812	765.424	325.504	247.897	184.094
LOC_Os11g38810	-1.33751	312.014	225.027	113.988	98.8484
LOC_Os03g09250	-1.33674	2041.76	1530.18	982.734	432.575
LOC_Os06g02780	-1.3351	1254.65	658.334	399.512	359.119
LOC_Os01g01940	-1.33449	158.364	106.757	61.9742	43.5296
LOC_Os06g10980	-1.33424	201.725	146.529	73.041	65.2944
LOC_Os05g36990	-1.33045	414.762	236.54	135.015	124.241
LOC_Os11g07670	-1.33019	801.244	523.318	315.404	212.207
LOC_Os03g02530	-1.32897	460.951	696.012	256.75	204.045
LOC_Os01g55220	-1.32758	2202.01	4277.6	1293.71	1287.75
LOC_Os11g44800	-1.32755	819.154	483.545	317.618	202.231
LOC_Os07g36610	-1.32522	550.502	644.727	252.323	224.903
LOC_Os04g40510	-1.32435	662.676	825.795	264.497	329.192
LOC_Os01g51230	-1.32392	213.037	315.037	90.7479	119.706
LOC_Os11g36740	-1.32281	459.066	453.193	147.189	216.741
LOC_Os04g39150	-1.32206	29100.2	16753.5	12936	5404.92
LOC_Os01g21120	-1.3208	432.672	283.638	92.9613	193.163
LOC_Os01g16030	-1.31827	931.329	878.127	438.246	288.383
LOC_Os03g01270	-1.31804	2173.73	1363.77	805.664	613.949
LOC_Os03g55140	-1.31783	122.543	212.467	65.2942	68.9218
LOC_Os01g02160	-1.31539	271.48	162.228	75.2544	98.8484
LOC_Os01g55150	-1.31351	659.848	469.939	200.309	253.923
LOC_Os08g42040	-1.31193	1511.99	1000.58	519.034	493.335
LOC_Os03g63900	-1.30627	189.471	116.177	74.1477	49.8776
LOC_Os04g55700	-1.30609	110.289	137.109	52.0141	48.0639
LOC_Os02g35830	-1.30597	777.678	319.224	239.043	204.952
LOC_Os03g48180	-1.30443	8616.67	6771.73	3203.84	3027.12
LOC_Os09g28660	-1.30089	228.119	189.441	108.455	61.6669
LOC_Os03g05530	-1.29974	1375.31	894.873	597.608	325.565
LOC_Os01g64960	-1.29955	2774.19	1259.1	1144.31	495.149
LOC_Os08g44640	-1.29899	238.488	187.348	78.5744	94.3141
LOC_Os07g31500	-1.29837	2711.03	3002.8	971.667	1350.32
LOC_Os06g40500	-1.29668	1319.7	1011.05	495.793	453.433
LOC_Os06g05359	-1.29484	237.545	283.638	88.5346	123.334
LOC_Os02g40010	-1.29433	3241.74	2968.26	1313.63	1218.83
LOC_Os01g50110	-1.29422	1091.58	910.573	524.567	292.918
LOC_Os09g32840	-1.29278	1047.27	618.561	362.992	317.403
LOC_Os01g47780	-1.29132	2365.08	1350.16	821.158	697.38
LOC_Os08g06380	-1.29121	5968.8	3563.79	2442.45	1453.71
LOC_Os09g28720	-1.29012	228.119	195.721	109.562	64.3875
LOC_Os03g18980	-1.28961	1669.42	1588.79	858.785	475.198
LOC_Os07g04150	-1.28898	3032.47	3743.81	1353.47	1419.25
LOC_Os07g29190	-1.28654	400.622	705.432	187.029	265.712
LOC_Os01g11650	-1.28551	884.197	478.312	362.992	196.79
LOC_Os10g36650	-1.28296	2471.6	2489.94	1074.59	964.906
LOC_Os09g38450	-1.2823	272.423	523.318	206.95	120.613
LOC_Os04g33740	-1.28145	4378.56	3491.57	1185.26	2051.33
LOC_Os07g47700	-1.27786	1776.88	1360.63	874.279	420.786
LOC_Os09g25900	-1.2777	1852.29	1681.94	821.158	637.527
LOC_Os02g05420	-1.27712	100.863	142.342	47.5873	52.5982
LOC_Os02g01010	-1.27653	3513.22	1423.42	1005.97	1032.01
LOC_Os01g70400	-1.2762	456.238	265.845	172.642	126.054
LOC_Os04g10460	-1.27551	2096.43	1670.43	873.172	683.777
LOC_Os07g07410	-1.27371	2904.27	2885.57	1370.07	1025.67
LOC_Os05g06460	-1.27273	2275.53	1407.72	939.573	585.836
LOC_Os10g36703	-1.27211	1396.05	1366.91	629.702	515.1
LOC_Os05g15530	-1.27201	196.069	189.441	92.9613	67.1081
LOC_Os04g53230	-1.27157	1725.03	1019.42	741.477	396.301
LOC_Os12g02710	-1.26922	302.588	445.867	157.149	153.26
LOC_Os06g39330	-1.26831	215.865	194.674	73.041	97.0347
LOC_Os11g18940	-1.26689	246.972	133.969	73.041	85.2454
LOC_Os10g37660	-1.26593	280.907	328.643	133.909	119.706
LOC_Os06g38960	-1.26535	1348.92	1925.81	782.424	580.394
LOC_Os04g58860	-1.26418	6334.54	4384.35	2678.17	1785.62
LOC_Os08g07480	-1.26405	623.085	504.478	246.79	223.089
LOC_Os11g34390	-1.26001	1232.97	855.101	585.435	287.477
LOC_Os02g29150	-1.26	612.716	926.272	339.751	302.893
LOC_Os02g11960	-1.25946	4960.17	3710.32	2360.55	1262.36
LOC_Os02g10240	-1.25572	1471.46	1664.15	789.064	525.076
LOC_Os02g56540	-1.25492	1114.2	2395.75	848.825	622.11
LOC_Os11g30360	-1.25459	1038.79	1156.53	492.473	428.041
LOC_Os07g02810	-1.25342	272.423	377.835	121.735	150.54
LOC_Os01g15320	-1.25319	653.25	419.701	245.683	204.952
LOC_Os06g46500	-1.25293	673.988	630.074	273.35	273.874
LOC_Os07g31430	-1.25198	272.423	438.54	133.909	164.143
LOC_Os01g10850	-1.25182	814.441	2058.73	593.182	613.042
LOC_Os05g33030	-1.25112	1149.08	2139.32	817.838	564.071
LOC_Os02g13980	-1.24803	318.612	284.685	126.162	127.868
LOC_Os10g11022	-1.24716	408.163	389.348	144.975	190.442
LOC_Os06g43140	-1.24683	408.163	290.965	168.216	126.961
LOC_Os01g05870	-1.24584	133.855	159.089	60.8675	62.5738
LOC_Os08g36250	-1.24567	172.503	273.172	96.2813	91.5935
LOC_Os11g27530	-1.24369	223.406	156.995	81.8945	78.8974
LOC_Os11g04330	-1.24211	176.274	204.094	69.721	90.6866
LOC_Os02g06850	-1.24043	127.256	115.13	50.9074	51.6914
LOC_Os04g40680	-1.24008	220.578	161.182	94.068	68.015
LOC_Os11g40590	-1.23961	5204.32	5128.51	3086.54	1290.47
LOC_Os07g39800	-1.23813	429.844	436.447	185.923	181.373
LOC_Os03g01820	-1.23797	252.628	232.353	138.335	68.015
LOC_Os01g61310	-1.23497	157.421	205.14	67.5076	86.1523
LOC_Os02g14160	-1.23409	496.771	370.509	212.483	156.888
LOC_Os10g31930	-1.23088	172.503	309.804	113.988	91.5935
LOC_Os05g44070	-1.22844	1015.22	1336.55	558.874	445.271
LOC_Os01g05840	-1.22842	3250.22	1527.04	1387.78	652.037
LOC_Os12g39640	-1.22802	416.647	298.291	177.069	128.775
LOC_Os05g48270	-1.22738	774.85	745.204	365.205	284.756
LOC_Os06g13670	-1.22734	310.129	353.763	115.095	167.77
LOC_Os01g55450	-1.22698	262.054	217.7	118.415	87.0592
LOC_Os12g28770	-1.22649	480.747	255.379	167.109	147.819
LOC_Os12g39130	-1.22429	256.398	320.27	143.869	103.383
LOC_Os10g36160	-1.22411	1175.47	813.236	611.995	240.32
LOC_Os04g34240	-1.22223	838.95	1340.74	488.047	446.178
LOC_Os06g13830	-1.22131	284.677	160.135	98.4947	92.5004
LOC_Os08g44540	-1.22063	164.019	143.389	61.9742	69.8287
LOC_Os05g34670	-1.21993	1224.49	949.298	490.26	443.458
LOC_Os07g30670	-1.21987	594.806	358.996	188.136	221.275
LOC_Os05g41030	-1.21868	1207.52	689.733	460.38	355.492
LOC_Os07g01490	-1.21767	585.38	1086.41	406.152	312.869
LOC_Os04g30720	-1.2163	592.921	948.251	380.699	282.942
LOC_Os03g17760	-1.21459	907.763	819.515	381.805	362.747
LOC_Os06g34810	-1.21357	178.159	148.622	73.041	68.015
LOC_Os09g36860	-1.21343	4521.85	3287.48	1993.13	1375.72
LOC_Os11g47330	-1.20934	1389.45	1318.76	852.145	320.124
LOC_Os03g06570	-1.20771	1672.24	1620.19	669.543	755.42
LOC_Os07g28400	-1.20633	1215.06	799.629	505.754	368.188
LOC_Os07g47040	-1.20506	166.847	135.016	74.1477	57.1326
LOC_Os06g11130	-1.20352	308.243	279.452	133.909	121.52
LOC_Os03g30830	-1.20121	744.686	576.696	285.524	289.29
LOC_Os11g17970	-1.19912	736.202	568.323	359.672	209.486
LOC_Os08g04460	-1.19818	1155.68	1199.44	642.982	384.511
LOC_Os03g55420	-1.19704	1432.81	924.179	543.381	485.173
LOC_Os05g36090	-1.19072	717.349	746.251	344.178	297.452
LOC_Os03g01900	-1.18866	1238.63	1085.36	584.328	436.203
LOC_Os06g43620	-1.18517	710.751	800.676	353.032	311.962
LOC_Os02g06890	-1.18339	380.827	352.716	195.883	127.868
LOC_Os03g14010	-1.18309	1486.54	1208.86	678.396	509.659
LOC_Os12g02310	-1.18292	3986.43	1607.63	1455.29	1009.34
LOC_Os01g53990	-1.18268	1126.46	748.344	411.686	414.438
LOC_Os12g16210	-1.18251	357.261	820.562	261.177	257.55
LOC_Os05g10330	-1.18241	725.833	1050.82	429.393	353.678
LOC_Os06g51110	-1.18233	1034.08	1942.55	807.878	504.218
LOC_Os01g64090	-1.1823	1779.7	1815.91	777.997	806.204
LOC_Os01g45274	-1.1813	2592.26	1655.78	1184.15	690.125
LOC_Os05g11010	-1.18059	801.244	534.831	222.443	366.374
LOC_Os02g03010	-1.17664	886.082	602.862	356.352	302.893
LOC_Os08g06450	-1.17562	246.029	181.068	105.135	84.3386
LOC_Os03g18640	-1.17537	148.937	137.109	57.5475	68.9218
LOC_Os09g08550	-1.17497	150.822	132.923	69.721	56.2257
LOC_Os09g28740	-1.17393	308.243	276.312	117.308	141.471
LOC_Os03g64050	-1.1715	269.595	303.524	151.615	103.383
LOC_Os01g61460	-1.17143	316.727	292.011	159.362	111.545
LOC_Os04g49620	-1.17126	1150.02	1095.83	550.021	447.992
LOC_Os05g49630	-1.17078	197.012	133.969	83.0011	64.3875
LOC_Os09g28120	-1.16874	324.268	499.245	206.95	159.608
LOC_Os02g45880	-1.16807	286.563	273.172	123.948	125.148
LOC_Os03g63300	-1.16718	329.924	404.001	179.282	147.819
LOC_Os06g02580	-1.16646	469.435	395.628	173.749	211.3
LOC_Os02g47310	-1.16606	3458.55	3697.76	2054	1136.3
LOC_Os02g33790	-1.16379	303.53	248.053	84.1078	161.422
LOC_Os01g62420	-1.16094	2842.06	2370.63	1692.12	640.248
LOC_Os04g47250	-1.15635	2112.46	1299.92	889.772	642.061
LOC_Os05g39050	-1.15617	3203.09	3983.49	1527.22	1696.75
LOC_Os01g71210	-1.15553	379.884	402.955	212.483	139.657
LOC_Os02g10490	-1.15537	747.514	1363.77	534.527	413.531
LOC_Os03g48220	-1.15532	7678.75	7626.83	4268.47	2604.52
LOC_Os01g48960	-1.15509	5252.39	3894.53	2392.65	1715.79
LOC_Os01g43950	-1.15498	257.341	307.711	106.241	146.912
LOC_Os11g10460	-1.1532	1209.41	565.183	397.299	400.835
LOC_Os04g57880	-1.15319	436.442	312.944	125.055	211.3
LOC_Os03g57320	-1.15223	775.793	639.494	382.912	254.829
LOC_Os02g35940	-1.15054	303.53	232.353	150.509	91.5935
LOC_Os02g30470	-1.1488	2015.36	1164.9	743.69	691.032
LOC_Os02g09250	-1.14786	700.382	613.328	396.192	197.697
LOC_Os08g25310	-1.14754	1406.42	1562.63	838.865	502.404
LOC_Os09g21740	-1.14633	452.467	402.955	185.923	200.417
LOC_Os06g18670	-1.14585	1755.2	1680.9	1002.65	551.375
LOC_Os07g19444	-1.145	396.852	292.011	192.563	119.706
LOC_Os01g53040	-1.14383	160.249	196.767	80.7878	80.7111
LOC_Os01g12860	-1.14297	836.122	1418.19	551.128	469.757
LOC_Os03g52650	-1.14289	1191.5	2748.46	997.12	787.16
LOC_Os07g07709	-1.14036	3782.82	4144.68	1733.06	1862.7
LOC_Os03g53100	-1.13974	4408.73	2844.75	1541.61	1750.25
LOC_Os05g51610	-1.13969	319.555	223.98	149.402	97.9416
LOC_Os11g10290	-1.13706	204.553	256.426	111.775	97.9416
LOC_Os03g10800	-1.13535	526.936	911.619	304.338	350.05
LOC_Os05g43530	-1.13442	1187.73	855.101	522.354	408.997
LOC_Os05g43140	-1.13405	890.795	1328.18	521.247	489.708
LOC_Os09g25570	-1.13346	822.925	886.5	398.405	380.884
LOC_Os01g08150	-1.13311	938.87	2264.92	827.798	632.993
LOC_Os05g49670	-1.12979	136.683	155.949	67.5076	66.2012
LOC_Os06g03980	-1.12871	277.136	292.011	130.588	129.682
LOC_Os11g27329	-1.12776	969.034	854.054	507.967	327.379
LOC_Os07g07070	-1.12769	706.98	581.929	327.578	262.991
LOC_Os05g38740	-1.12604	816.326	748.344	315.404	400.835
LOC_Os01g54090	-1.12587	222.463	189.441	102.921	86.1523
LOC_Os11g01340	-1.12553	690.955	905.339	391.765	340.075
LOC_Os03g07810	-1.12499	696.611	1457.96	590.968	397.207
LOC_Os03g45760	-1.12491	534.477	1138.74	411.686	355.492
LOC_Os05g27100	-1.1245	1447.9	1240.26	752.544	481.546
LOC_Os03g12230	-1.12298	772.965	455.286	360.778	204.045
LOC_Os09g37340	-1.12252	490.173	420.747	158.256	259.364
LOC_Os04g55220	-1.12203	1601.55	1149.21	685.036	579.488
LOC_Os03g17100	-1.12181	8251.87	17246.5	5926.28	5790.34
LOC_Os09g39780	-1.12014	1002.03	1259.1	494.687	545.027
LOC_Os10g07510	-1.11997	250.742	321.317	170.429	93.4072
LOC_Os06g45990	-1.11908	2280.25	3633.92	1561.53	1161.7
LOC_Os06g08080	-1.11844	8707.17	10684.1	5116.19	3816.09
LOC_Os02g42310	-1.11783	3754.54	3975.12	1702.08	1859.08
LOC_Os01g72520	-1.11777	1657.16	1012.1	750.33	480.639
LOC_Os03g48310	-1.11724	3586.75	2424.01	1906.81	865.15
LOC_Os02g29960	-1.11669	643.823	377.835	277.777	194.069
LOC_Os03g51930	-1.116	1304.61	1184.79	629.702	519.634
LOC_Os02g27769	-1.11498	3184.24	2665.78	1447.54	1254.2
LOC_Os03g29614	-1.11439	975.633	490.872	395.085	282.942
LOC_Os10g38800	-1.11296	443.041	508.665	276.67	164.143
LOC_Os06g19550	-1.11295	860.631	522.271	355.245	284.756
LOC_Os06g05550	-1.11284	3201.21	2233.52	1303.67	1209.76
LOC_Os03g18590	-1.11242	2679.93	2016.87	1370.07	803.484
LOC_Os03g51260	-1.11232	286.563	263.752	152.722	102.476
LOC_Os01g42294	-1.11155	3465.15	2540.18	1344.62	1434.66
LOC_Os07g39020	-1.10774	75615.8	103118	55564.3	27372.9
LOC_Os07g49230	-1.10771	912.476	585.069	397.299	298.359
LOC_Os06g44980	-1.10689	363.859	412.374	205.843	155.074
LOC_Os08g41400	-1.10626	1239.57	1511.34	844.398	434.389
LOC_Os08g36220	-1.10586	196.069	276.312	104.028	115.172
LOC_Os01g74300	-1.10383	5133.62	4329.93	3097.6	1306.79
LOC_Os03g63540	-1.10222	306.358	292.011	154.935	124.241
LOC_Os06g47770	-1.10175	282.792	256.426	149.402	102.476
LOC_Os07g49140	-1.09983	418.532	658.334	319.831	183.187
LOC_Os07g49370	-1.09955	372.343	388.302	222.443	133.309
LOC_Os06g33930	-1.09738	876.655	593.442	399.512	288.383
LOC_Os07g01760	-1.09709	2953.29	1687.18	1321.38	848.827
LOC_Os12g37650	-1.09679	3100.34	2202.12	1395.53	1084.61
LOC_Os04g51172	-1.09478	410.049	444.82	225.763	175.025
LOC_Os01g42234	-1.0946	180.987	231.306	111.775	81.618
LOC_Os01g31940	-1.09392	210.209	230.26	102.921	103.383
LOC_Os06g22660	-1.09275	263.939	259.566	136.122	109.731
LOC_Os12g37410	-1.09253	3775.27	3516.69	2180.16	1240.59
LOC_Os03g61990	-1.09111	2644.11	2009.54	1295.92	889.636
LOC_Os02g38120	-1.09057	209.266	206.187	89.6412	105.196
LOC_Os03g47610	-1.08964	3306.78	2405.17	1278.22	1405.64
LOC_Os04g44640	-1.08923	290.333	519.131	192.563	187.721
LOC_Os03g53230	-1.08868	4075.98	2718.11	2028.55	1167.14
LOC_Os12g03180	-1.08861	244.144	363.182	167.109	118.799
LOC_Os03g31180	-1.08846	254.513	287.825	160.469	95.221
LOC_Os09g20820	-1.08446	2018.19	1431.8	1025.89	602.159
LOC_Os02g53790	-1.08401	659.848	739.971	343.071	317.403
LOC_Os04g56060	-1.08148	561.814	460.519	284.417	199.511
LOC_Os02g42380	-1.08126	489.23	393.535	212.483	204.952
LOC_Os07g41410	-1.07873	419.475	420.747	199.203	198.604
LOC_Os05g33080	-1.0753	680.586	627.981	370.738	251.202
LOC_Os01g72100	-1.07447	1878.68	1759.39	800.131	926.817
LOC_Os09g15320	-1.07402	890.795	841.495	452.633	370.908
LOC_Os03g56700	-1.07382	262.997	505.525	182.603	182.28
LOC_Os08g12830	-1.07341	353.49	412.374	175.962	187.721
LOC_Os01g49200	-1.07119	1173.59	2617.63	1033.64	770.836
LOC_Os04g56680	-1.07113	626.856	551.577	234.617	325.565
LOC_Os09g38300	-1.07064	260.169	240.726	97.388	140.564
LOC_Os05g41390	-1.07025	1148.14	2352.84	952.853	714.611
LOC_Os05g49320	-1.0692	280.907	181.068	121.735	98.8484
LOC_Os01g01302	-1.06878	850.262	788.116	479.193	302.893
LOC_Os12g36890	-1.06864	1794.79	3734.39	1440.9	1195.25
LOC_Os04g42620	-1.0675	2634.68	2519.25	1329.12	1130.86
LOC_Os06g09630	-1.06604	3549.98	2842.66	1783.97	1270.52
LOC_Os06g42020	-1.06544	1681.67	1020.47	664.009	627.552
LOC_Os10g26560	-1.06532	242.259	390.395	123.948	177.746
LOC_Os01g42880	-1.06474	1231.09	991.163	646.302	417.159
LOC_Os01g47410	-1.06252	3339.77	2652.17	1868.08	1002.09
LOC_Os03g12140	-1.06224	2176.56	2629.15	961.707	1338.53
LOC_Os03g09070	-1.06202	341.236	301.431	164.896	143.285
LOC_Os12g42160	-1.06081	1015.22	2092.22	873.172	616.669
LOC_Os01g11860	-1.0607	408.163	259.566	144.975	175.025
LOC_Os07g08390	-1.06	1507.28	1056.05	628.595	601.252
LOC_Os12g42980	-1.05846	1831.55	1233.98	940.68	532.331
LOC_Os06g43900	-1.05835	894.566	657.287	424.966	321.031
LOC_Os03g06670	-1.05726	1311.21	2836.38	1007.08	985.764
LOC_Os04g59330	-1.05723	4074.09	4217.94	2019.69	1965.18
LOC_Os03g62490	-1.05627	816.326	829.982	467.02	325.565
LOC_Os01g16650	-1.05392	1001.08	1587.75	626.382	620.297
LOC_Os10g30860	-1.05336	641.938	753.577	413.899	259.364
LOC_Os08g39270	-1.05155	2594.15	3328.3	1304.78	1551.65
LOC_Os03g55280	-1.05073	2018.19	1718.57	1051.35	753.606
LOC_Os09g39540	-1.05025	3183.3	2888.71	1557.1	1375.72
LOC_Os11g13670	-1.04965	1444.12	1202.58	769.144	510.566
LOC_Os04g39470	-1.04848	185.7	171.648	88.5346	84.3386
LOC_Os04g20280	-1.04828	1938.07	1766.72	907.479	884.195
LOC_Os03g10340	-1.04768	6154.5	6603.22	3875.6	2297.09
LOC_Os01g65670	-1.04653	665.504	883.36	353.032	396.301
LOC_Os03g53920	-1.04574	1601.55	2972.44	1237.27	978.509
LOC_Os04g49410	-1.0447	403.45	260.612	189.243	133.309
LOC_Os12g03130	-1.0447	234.717	304.571	137.229	124.241
LOC_Os03g54000	-1.04455	282.792	322.364	113.988	178.653
LOC_Os07g49280	-1.04333	2525.33	2167.58	1229.52	1048.34
LOC_Os01g59730	-1.0433	326.154	334.923	164.896	155.981
LOC_Os03g02920	-1.04288	2504.6	2778.82	1465.25	1100.03
LOC_Os01g09580	-1.04192	604.232	1218.28	409.472	475.198
LOC_Os03g08090	-1.03929	346.892	332.83	203.629	127.868
LOC_Os01g64640	-1.03893	5042.18	8368.89	3142.98	3383.52
LOC_Os06g13760	-1.03802	649.479	770.323	283.311	407.183
LOC_Os02g01940	-1.03772	354.433	574.603	230.19	222.182
LOC_Os01g15029	-1.03586	710.751	595.535	379.592	258.457
LOC_Os11g35400	-1.03534	5521.04	3928.02	3048.91	1562.53
LOC_Os03g44300	-1.03521	1988.03	1448.54	980.52	697.38
LOC_Os06g34790	-1.03483	4466.23	3604.61	2275.34	1665.01
LOC_Os03g53360	-1.0344	1017.11	697.059	491.367	346.423
LOC_Os07g36500	-1.03232	1596.83	1625.42	773.571	801.67
LOC_Os01g48910	-1.032	1335.72	1432.84	834.438	520.541
LOC_Os08g42350	-1.03186	12272.2	10413	6236.15	4859.9
LOC_Os01g70770	-1.03117	1476.17	1478.9	836.652	610.321
LOC_Os01g56310	-1.03066	496.771	439.587	245.683	213.114
LOC_Os07g47090	-1.03032	280.907	484.592	191.456	183.187
LOC_Os08g44340	-1.02967	4903.61	4588.45	2869.63	1781.09
LOC_Os04g54810	-1.02878	4312.58	5447.74	2190.12	2592.73
LOC_Os02g30910	-1.02846	971.862	672.986	478.087	329.192
LOC_Os01g38180	-1.02827	229.062	279.452	112.882	136.03
LOC_Os06g40150	-1.0264	1255.6	848.821	520.141	513.286
LOC_Os05g28280	-1.02572	5845.31	4905.58	3109.78	2171.94
LOC_Os06g02230	-1.02514	494.886	511.805	265.604	229.437
LOC_Os10g41710	-1.02442	1469.58	1310.39	779.104	588.556
LOC_Os03g43990	-1.02385	1034.08	1098.97	606.462	443.458
LOC_Os08g12840	-1.02379	2282.13	1891.27	1198.54	855.175
LOC_Os02g52480	-1.02367	1725.97	1197.35	780.211	658.385
LOC_Os02g12730	-1.02344	1598.72	1712.3	1041.39	588.556
LOC_Os05g40720	-1.02258	440.213	414.468	222.443	198.604
LOC_Os07g01660	-1.02225	557.1	371.555	244.577	213.114
LOC_Os02g09380	-1.02126	420.418	529.597	219.123	248.481
LOC_Os02g43300	-1.01968	2069.1	1486.22	863.212	890.543
LOC_Os05g23530	-1.01901	1511.05	1225.61	825.585	525.982
LOC_Os06g22030	-1.01754	503.37	520.178	247.897	257.55
LOC_Os05g46350	-1.01678	262.997	280.498	142.762	126.054
LOC_Os05g33380	-1.01674	14602.4	11058.7	7807.64	4876.22
LOC_Os06g22380	-1.01609	371.4	372.602	195.883	172.305
LOC_Os01g53450	-1.01531	292.218	281.545	140.549	143.285
LOC_Os02g04190	-1.01269	9079.51	11394.7	6186.35	3962.1
LOC_Os03g27990	-1.01118	386.483	411.328	247.897	148.726
LOC_Os06g36400	-1.0106	972.805	716.945	475.873	363.653
LOC_Os03g07570	-1.01032	1635.48	1385.74	1000.44	500.59
LOC_Os03g18110	-1.00996	272.423	290.965	149.402	130.589
LOC_Os10g33370	-1.0095	1279.16	836.261	677.289	374.536
LOC_Os01g52770	-1.00889	1478.06	1098.97	825.585	456.154
LOC_Os04g41900	-1.0076	2284.02	4094.44	1546.03	1626.01
LOC_Os07g12250	-1.00687	3372.77	3512.51	1786.18	1640.52
LOC_Os02g57670	-1.00567	1147.19	814.282	532.314	445.271
LOC_Os05g29900	-1.00547	866.286	708.572	381.805	402.649
LOC_Os11g05730	-1.00419	834.237	1504.01	474.767	690.125
LOC_Os09g21380	-1.00315	341.236	357.949	196.989	152.354
LOC_Os03g44650	-1.0021	221.52	241.773	109.562	121.52
LOC_Os01g16450	-1.00096	3008.91	2957.79	1547.14	1434.66
LOC_Os07g04350	-1.00055	240.373	237.586	117.308	121.52
LOC_Os09g32520	-1.0005	1387.57	1659.96	824.478	699.194
LOC_Os01g20780	-0.999881	464.722	375.742	225.763	194.976
LOC_Os09g25810	-0.997041	1207.52	1035.12	754.757	370.001
LOC_Os01g42470	-0.996757	676.816	692.872	357.458	329.192
LOC_Os05g51690	-0.996106	2874.11	2542.28	1595.84	1120.89
LOC_Os01g72350	-0.995919	223.406	184.208	102.921	101.569
LOC_Os08g02120	-0.995786	11319.2	9342.27	6426.5	3935.8
LOC_Os04g53760	-0.995583	692.841	1291.55	586.541	408.997
LOC_Os06g18010	-0.99543	429.844	390.395	264.497	147.819
LOC_Os01g49380	-0.995099	183.815	178.975	88.5346	93.4072
LOC_Os09g21510	-0.993953	712.636	1102.11	517.927	393.58
LOC_Os11g24610	-0.992244	3070.18	3274.92	1577.02	1612.41
LOC_Os06g43044	-0.991389	1409.25	1318.76	678.396	693.753
LOC_Os02g09940	-0.987427	1309.33	943.018	630.809	506.031
LOC_Os08g23810	-0.986856	3917.61	3051.99	2145.86	1372.09
LOC_Os02g21640	-0.986784	1194.33	1131.41	577.688	595.811
LOC_Os03g02740	-0.985645	1106.66	1551.11	692.783	649.316
LOC_Os12g33080	-0.985307	1655.28	1712.3	889.772	811.645
LOC_Os03g08390	-0.985056	179.102	231.306	102.921	104.29
LOC_Os11g02740	-0.984932	347.834	545.297	239.043	212.207
LOC_Os01g67160	-0.984686	846.491	1322.95	603.142	493.335
LOC_Os03g19080	-0.982597	948.296	1635.89	765.824	542.306
LOC_Os07g41200	-0.982294	1000.14	898.013	550.021	411.717
LOC_Os01g67290	-0.981542	2534.76	2368.54	1600.26	884.195
LOC_Os08g07970	-0.980832	535.42	558.903	301.017	253.923
LOC_Os03g04550	-0.979315	941.698	1678.8	742.584	586.743
LOC_Os10g35540	-0.979056	935.099	669.846	444.886	370.001
LOC_Os04g37790	-0.978803	306.358	240.726	130.588	146.912
LOC_Os05g51220	-0.978479	242.259	251.192	138.335	112.451
LOC_Os12g34980	-0.978093	750.342	753.577	430.499	333.727
LOC_Os01g13490	-0.975522	275.251	305.617	131.695	163.236
LOC_Os11g38650	-0.975274	1676.96	1494.59	1075.69	538.679
LOC_Os07g41180	-0.975167	2062.5	1411.91	879.812	887.822
LOC_Os04g45070	-0.974859	1919.22	1490.41	1156.48	579.488
LOC_Os03g55290	-0.973738	4079.75	3127.35	2405.93	1265.08
LOC_Os01g65210	-0.97319	497.714	335.97	230.19	194.976
LOC_Os02g54760	-0.972678	344.064	428.074	171.536	221.275
LOC_Os02g41590	-0.97241	7036.81	5533.56	3846.83	2560.99
LOC_Os04g43910	-0.971638	1397.94	1571	834.438	680.15
LOC_Os07g07930	-0.970918	423.245	444.82	216.91	225.81
LOC_Os06g15400	-0.9708	2781.73	2163.39	1600.26	924.097
LOC_Os01g55870	-0.970359	587.265	485.639	298.804	249.388
LOC_Os08g43320	-0.970218	944.526	850.914	493.58	423.507
LOC_Os05g50750	-0.969168	2736.48	1736.37	1378.93	906.866
LOC_Os06g35970	-0.968986	35760.9	25210.3	19117.9	12031.4
LOC_Os02g56600	-0.968545	391.196	418.654	246.79	167.77
LOC_Os02g06340	-0.968499	771.08	1288.41	565.514	486.987
LOC_Os12g08170	-0.967967	1976.72	1476.8	895.306	870.592
LOC_Os10g35470	-0.967309	484.517	530.644	286.631	233.065
LOC_Os05g34170	-0.967105	3011.74	3505.18	1847.05	1487.26
LOC_Os05g50360	-0.966987	241.316	315.037	132.802	151.447
LOC_Os05g09400	-0.966795	1307.44	869.754	665.116	449.806
LOC_Os01g64630	-0.966372	1413.96	896.966	734.837	448.899
LOC_Os01g61330	-0.964569	669.275	544.25	322.044	300.173
LOC_Os07g45060	-0.963961	1451.67	1672.52	877.599	724.586
LOC_Os06g44050	-0.963892	954.895	1000.58	515.714	486.987
LOC_Os08g44230	-0.963138	3070.18	2854.17	1900.17	1139.93
LOC_Os05g48290	-0.96295	1299.9	1312.48	725.983	614.855
LOC_Os12g35070	-0.962034	308.243	221.887	142.762	129.682
LOC_Os06g06250	-0.961123	1031.25	597.629	421.646	415.345
LOC_Os07g45100	-0.961084	1311.21	1012.1	703.85	490.615
LOC_Os07g42450	-0.959885	3788.47	3759.51	2432.49	1449.17
LOC_Os02g43460	-0.957561	1161.33	857.194	649.622	390.859
LOC_Os08g17870	-0.957469	1388.51	1500.87	953.96	535.051
LOC_Os09g36800	-0.957248	911.533	817.422	537.847	353.678
LOC_Os05g50890	-0.957178	598.577	379.929	240.15	263.898
LOC_Os03g08550	-0.95674	2131.31	1779.28	1321.38	694.66
LOC_Os03g31679	-0.956418	1503.51	1354.35	739.264	733.655
LOC_Os05g30390	-0.952253	573.125	689.733	384.019	269.339
LOC_Os12g03880	-0.950326	1319.7	1280.03	745.904	600.346
LOC_Os06g05368	0.950695	235.66	190.488	378.485	445.271
LOC_Os10g15164	0.950985	374.228	412.374	605.355	914.121
LOC_Os01g62900	0.951319	474.148	498.198	1181.94	699.194
LOC_Os11g04409	0.951705	1086.86	1086.41	2017.48	2185.55
LOC_Os07g38170	0.952064	395.909	282.591	670.649	642.968
LOC_Os05g51420	0.952672	1308.38	1350.16	2380.47	2764.13
LOC_Os06g20879	0.95375	323.326	238.633	437.139	651.13
LOC_Os04g42020	0.954177	161.191	155.949	298.804	315.589
LOC_Os12g44360	0.954388	1604.37	1617.05	2607.34	3633.81
LOC_Os03g11600	0.954876	1387.57	1657.87	3033.42	2869.33
LOC_Os05g14240	0.95508	463.779	692.872	979.413	1261.45
LOC_Os08g02950	0.957065	210.209	230.26	424.966	429.855
LOC_Os08g41320	0.957199	576.896	503.432	1272.68	826.155
LOC_Os11g43900	0.958304	13381.7	12413.1	19950.2	30168.7
LOC_Os08g07840	0.959854	521.28	630.074	944	1294.1
LOC_Os08g33750	0.960659	374.228	375.742	589.861	868.778
LOC_Os12g39440	0.960704	310.129	288.871	597.608	568.605
LOC_Os05g40320	0.960915	244.144	204.094	370.738	501.497
LOC_Os05g01540	0.962394	986.944	885.453	1402.17	2245.4
LOC_Os06g47350	0.966504	2875.05	2360.16	4528.54	5701.47
LOC_Os03g08960	0.967728	524.108	470.986	1034.75	912.308
LOC_Os02g32860	0.968622	308.243	280.498	517.927	633.9
LOC_Os08g06630	0.969027	232.832	271.079	488.047	497.87
LOC_Os02g12400	0.970556	221.52	238.633	362.992	537.772
LOC_Os11g38010	0.972064	121.601	149.669	295.484	236.692
LOC_Os09g29940	0.972478	206.438	167.462	369.632	364.56
LOC_Os07g35060	0.974148	112.174	125.596	208.056	258.457
LOC_Os03g03610	0.974452	1999.34	1824.29	3686.36	3826.98
LOC_Os05g34070	0.976516	3041.9	2695.09	4500.88	6786.99
LOC_Os02g33400	0.976553	368.572	469.939	728.197	920.469
LOC_Os01g25484	0.978274	1347.03	1312.48	2111.55	3126.88
LOC_Os06g14190	0.978719	832.351	868.707	1653.38	1698.56
LOC_Os08g31580	0.979186	1685.44	916.852	2304.11	2826.7
LOC_Os10g25487	0.979849	576.896	497.152	947.32	1170.76
LOC_Os01g39840	0.9807	166.847	161.182	304.338	342.795
LOC_Os04g35620	0.981134	171.561	178.975	297.697	393.58
LOC_Os06g51380	0.981686	171.561	195.721	320.938	403.556
LOC_Os03g30519	0.982479	232.832	222.933	469.233	431.668
LOC_Os04g51050	0.982601	338.408	282.591	505.754	720.959
LOC_Os06g51160	0.983049	190.413	188.394	295.484	452.526
LOC_Os11g09020	0.983277	840.835	865.567	1557.1	1815.55
LOC_Os07g48820	0.983311	378.941	299.338	779.104	563.164
LOC_Os05g07940	0.983361	1249	1278.99	3021.24	1977.88
LOC_Os05g48790	0.983572	362.917	352.716	554.448	859.709
LOC_Os04g46390	0.98386	2669.56	1888.13	4241.91	4772.84
LOC_Os01g53130	0.985116	217.75	220.84	411.686	456.154
LOC_Os06g28590	0.986654	274.308	317.13	597.608	574.046
LOC_Os05g31530	0.989844	180.987	174.788	298.804	407.183
LOC_Os02g39710	0.9908	195.127	131.876	323.151	327.379
LOC_Os01g15399	0.991527	156.478	185.254	329.791	349.144
LOC_Os04g32920	0.99158	1857.94	2047.22	3865.64	3898.62
LOC_Os10g22730	0.992996	1054.81	952.438	1710.93	2283.49
LOC_Os03g27840	0.993025	2062.5	1629.61	3312.3	4036.46
LOC_Os11g18830	0.993056	137.625	168.508	319.831	289.29
LOC_Os03g58070	0.993359	4448.32	3919.65	7234.38	9424.15
LOC_Os06g51310	0.994318	1821.18	1601.35	3559.09	3260.18
LOC_Os05g02260	0.99497	2335.86	2236.66	4394.63	4718.43
LOC_Os02g10290	0.995786	832.351	762.997	1357.9	1822.8
LOC_Os04g33080	0.996014	874.77	885.453	1717.57	1792.87
LOC_Os01g53220	0.996174	193.241	248.053	333.111	545.934
LOC_Os12g38800	0.996225	687.185	641.587	1145.42	1504.49
LOC_Os05g16824	0.99714	286.563	261.659	499.114	594.904
LOC_Os07g05570	0.997147	870.057	877.08	2208.94	1279.59
LOC_Os06g41880	0.997622	551.445	364.229	816.731	1012.06
LOC_Os01g04950	0.998189	616.487	658.334	1294.82	1251.48
LOC_Os04g57970	0.998436	162.134	183.161	289.951	399.021
LOC_Os06g06040	1.00037	258.283	264.799	447.099	598.532
LOC_Os04g17479	1.00081	615.544	646.821	1025.89	1499.05
LOC_Os04g57210	1.00104	519.395	541.11	875.385	1246.03
LOC_Os03g24040	1.00288	651.364	699.152	1110	1595.18
LOC_Os10g32770	1.00306	857.803	659.38	1635.68	1406.55
LOC_Os04g55840	1.005	356.318	385.162	641.876	845.199
LOC_Os02g22590	1.00524	450.582	408.188	672.863	1050.15
LOC_Os05g51740	1.00538	181.93	143.389	265.604	387.232
LOC_Os03g53910	1.00555	893.623	794.396	1727.53	1662.29
LOC_Os08g44520	1.00902	1019.94	1058.15	1775.12	2405.92
LOC_Os05g46380	1.00928	142.339	143.389	254.537	320.124
LOC_Os12g06740	1.00953	165.905	188.394	304.338	408.09
LOC_Os08g08120	1.01021	154.593	218.747	362.992	388.139
LOC_Os10g34795	1.01075	207.381	260.612	364.098	577.674
LOC_Os05g51380	1.01105	726.776	727.411	1304.78	1625.1
LOC_Os09g32940	1.01222	391.196	373.649	634.129	907.773
LOC_Os11g07960	1.01243	1170.76	1299.92	2202.3	2780.45
LOC_Os10g37740	1.0125	844.606	895.92	1802.78	1708.54
LOC_Os07g05880	1.0131	185.7	235.493	409.472	439.83
LOC_Os07g48270	1.01321	420.418	444.82	645.196	1100.03
LOC_Os04g48484	1.01512	945.468	933.599	1564.85	2231.8
LOC_Os03g05620	1.01566	177.216	203.047	340.858	427.134
LOC_Os10g37190	1.01636	257.341	284.685	380.699	714.611
LOC_Os02g34470	1.01656	655.135	791.256	1424.3	1500.86
LOC_Os01g01340	1.01701	1985.2	1425.52	2995.79	3906.78
LOC_Os03g16460	1.01807	171.561	194.674	401.726	340.075
LOC_Os09g17580	1.02109	145.167	142.342	234.617	348.237
LOC_Os07g35600	1.02293	161.191	151.762	296.591	339.168
LOC_Os06g20200	1.02335	542.961	509.711	979.413	1159.88
LOC_Os08g42590	1.0235	270.538	366.322	828.905	466.129
LOC_Os03g39655	1.024	193.241	196.767	335.325	457.061
LOC_Os02g36924	1.02418	92.3787	121.41	204.736	229.437
LOC_Os02g48560	1.02457	4855.54	5058.39	8398.61	11768.4
LOC_Os12g13290	1.02561	2676.16	2434.47	4037.18	6366.2
LOC_Os02g32280	1.02565	648.537	554.717	1074.59	1374.81
LOC_Os01g51890	1.02575	147.052	154.902	283.311	331.006
LOC_Os04g24294	1.026	217.75	216.653	308.764	574.953
LOC_Os08g39450	1.02631	1295.19	692.872	1559.31	2490.25
LOC_Os04g57220	1.0267	5978.22	5608.92	9932.47	13673.7
LOC_Os03g29540	1.02674	413.819	332.83	770.251	751.792
LOC_Os02g19924	1.02706	190.413	149.669	382.912	311.055
LOC_Os06g37620	1.02763	114.059	166.415	274.457	296.545
LOC_Os02g43090	1.02764	887.967	851.961	1423.19	2122.97
LOC_Os02g36380	1.02816	228.119	322.364	531.207	590.37
LOC_Os07g13170	1.02858	521.28	654.147	971.667	1424.69
LOC_Os04g39814	1.02936	160.249	204.094	320.938	421.693
LOC_Os03g13130	1.0305	413.819	434.354	913.013	819.807
LOC_Os07g01904	1.03078	431.729	340.156	808.984	769.023
LOC_Os04g31020	1.03224	214.922	203.047	340.858	513.286
LOC_Os12g09670	1.03244	189.471	182.115	303.231	456.154
LOC_Os04g41160	1.03412	528.821	743.111	1173.08	1430.13
LOC_Os06g44300	1.03501	313.899	309.804	729.303	549.561
LOC_Os04g40540	1.03584	260.169	244.913	422.752	612.135
LOC_Os06g40210	1.03724	209.266	286.778	387.339	629.365
LOC_Os08g14860	1.03801	630.626	817.422	1175.3	1796.5
LOC_Os01g54050	1.03802	195.127	200.954	320.938	491.522
LOC_Os07g17689	1.03917	199.84	178.975	390.659	388.139
LOC_Os05g10670	1.03951	1125.51	851.961	1979.85	2085.79
LOC_Os10g30080	1.04041	249.8	191.534	412.792	495.149
LOC_Os05g25260	1.04097	293.161	514.944	621.955	1039.27
LOC_Os12g01760	1.04226	345.949	222.933	503.54	668.36
LOC_Os01g72490	1.04287	187.585	245.959	485.833	407.183
LOC_Os01g12400	1.04394	339.35	249.099	485.833	727.307
LOC_Os03g53170	1.04443	239.431	213.514	364.098	569.512
LOC_Os03g51650	1.04636	1199.98	1440.17	2532.09	2919.2
LOC_Os08g04470	1.04643	126.314	153.855	267.817	310.148
LOC_Os02g26800	1.047	394.966	228.166	616.422	671.988
LOC_Os03g58300	1.04705	99.9199	141.296	245.683	252.109
LOC_Os03g21590	1.04714	303.53	229.213	424.966	675.615
LOC_Os02g46640	1.0473	230.004	155.949	382.912	415.345
LOC_Os03g06654	1.04754	251.685	213.514	365.205	595.811
LOC_Os06g04020	1.05179	4294.67	4178.17	8815.83	8749.45
LOC_Os05g34550	1.05233	340.293	305.617	617.529	721.866
LOC_Os02g49880	1.05279	164.019	184.208	374.058	348.237
LOC_Os02g45760	1.05306	304.473	433.307	680.609	848.827
LOC_Os01g59100	1.05422	191.356	232.353	371.845	506.938
LOC_Os11g02610	1.05526	183.815	212.467	388.445	434.389
LOC_Os11g14544	1.05719	2392.42	2509.83	4516.37	5683.33
LOC_Os01g67320	1.05744	131.027	111.99	262.284	243.947
LOC_Os10g21810	1.05746	809.728	947.205	1871.4	1784.71
LOC_Os09g31200	1.05803	779.564	497.152	1236.16	1422.87
LOC_Os09g27660	1.05827	328.039	429.12	771.357	804.39
LOC_Os09g27970	1.05865	3065.47	2784.05	4593.84	7589.56
LOC_Os01g48339	1.06282	214.922	217.7	324.258	578.581
LOC_Os11g27799	1.06355	121.601	118.27	212.483	288.383
LOC_Os02g22820	1.06361	465.664	299.338	852.145	748.165
LOC_Os11g40009	1.06417	138.568	145.482	359.672	234.878
LOC_Os02g45490	1.0644	1011.45	984.884	1660.02	2513.83
LOC_Os09g34140	1.0646	159.306	126.643	242.363	355.492
LOC_Os03g55990	1.06637	525.051	526.457	858.785	1342.16
LOC_Os02g32290	1.06892	460.008	503.432	825.585	1194.34
LOC_Os01g18410	1.0701	145.167	95.2438	225.763	279.315
LOC_Os02g06520	1.07087	389.31	394.581	759.184	886.915
LOC_Os02g05790	1.07115	1889.99	1620.19	3231.51	4143.47
LOC_Os05g44570	1.07317	274.308	281.545	495.793	672.895
LOC_Os04g18090	1.07367	4066.55	8522.75	10613.1	15882.9
LOC_Os05g10980	1.07427	199.84	184.208	353.032	455.247
LOC_Os01g39060	1.07466	617.429	601.815	967.24	1599.71
LOC_Os08g30980	1.07471	101.805	94.1972	185.923	226.717
LOC_Os01g09120	1.07512	285.62	376.789	554.448	839.758
LOC_Os12g22760	1.07518	878.541	613.328	1409.91	1733.93
LOC_Os03g31044	1.07634	298.817	298.291	514.607	743.63
LOC_Os01g67500	1.07914	497.714	508.665	1140.99	985.764
LOC_Os10g41760	1.07948	185.7	188.394	320.938	468.85
LOC_Os09g20024	1.08025	139.511	222.933	319.831	445.271
LOC_Os06g10450	1.08109	148.937	132.923	225.763	370.001
LOC_Os04g37920	1.08369	165.905	153.855	366.312	311.962
LOC_Os11g20170	1.08493	171.561	232.353	395.085	460.688
LOC_Os11g02240	1.08503	429.844	260.612	928.506	537.772
LOC_Os03g12530	1.08592	1313.1	1611.82	3028.99	3178.57
LOC_Os12g02530	1.08803	73.5259	70.1246	149.402	155.981
LOC_Os11g11550	1.08876	175.331	211.42	356.352	465.222
LOC_Os03g27019	1.08945	786.162	1037.22	2435.81	1444.64
LOC_Os12g17160	1.08956	411.934	305.617	1001.55	526.889
LOC_Os07g48520	1.0907	342.178	234.446	566.621	662.012
LOC_Os10g35730	1.09296	314.842	343.296	521.247	881.474
LOC_Os06g05520	1.09446	384.597	425.981	734.837	994.832
LOC_Os11g32940	1.09765	718.292	657.287	1227.31	1715.79
LOC_Os06g23870	1.10043	2499.88	2212.59	4246.34	5857.45
LOC_Os08g21879	1.10106	152.708	116.177	230.19	346.423
LOC_Os08g08586	1.10388	982.231	931.505	1771.8	2340.62
LOC_Os04g24414	1.10504	869.114	619.608	1332.45	1869.96
LOC_Os04g30210	1.10577	197.954	174.788	332.005	469.757
LOC_Os06g39900	1.10647	242.259	194.674	478.087	463.409
LOC_Os03g04930	1.10801	238.488	235.493	420.539	600.346
LOC_Os04g41400	1.11104	97.0919	75.3577	153.829	218.555
LOC_Os08g07330	1.11138	98.0346	105.71	211.376	228.53
LOC_Os07g37760	1.11424	196.069	172.695	346.391	451.619
LOC_Os03g57580	1.11442	166.847	145.482	293.271	382.698
LOC_Os03g31070	1.115	748.456	652.054	1272.68	1760.23
LOC_Os04g54080	1.11643	98.0346	106.757	174.856	268.432
LOC_Os01g26130	1.11741	808.785	671.94	1315.84	1896.26
LOC_Os09g13820	1.11989	311.071	266.892	494.687	760.861
LOC_Os01g19630	1.12052	342.178	364.229	609.782	925.004
LOC_Os02g58360	1.12118	235.66	186.301	488.047	430.762
LOC_Os12g03470	1.12124	544.846	476.219	1360.11	862.43
LOC_Os06g45090	1.12271	319.555	316.084	620.849	762.675
LOC_Os02g37254	1.1232	197.954	221.887	409.472	504.218
LOC_Os12g43600	1.12337	33330.8	30579.5	51409.8	87820.9
LOC_Os12g35465	1.12732	316.727	263.752	485.833	781.719
LOC_Os05g35070	1.1278	207.381	232.353	445.993	514.193
LOC_Os02g58670	1.1305	261.111	188.394	444.886	539.585
LOC_Os02g51710	1.13536	3243.63	3155.6	7585.2	6473.21
LOC_Os01g22600	1.13885	333.695	390.395	764.717	828.876
LOC_Os01g41900	1.14021	128.199	196.767	377.379	338.261
LOC_Os04g41450	1.14085	125.371	122.456	231.297	314.683
LOC_Os09g35680	1.14352	381.769	363.182	708.276	936.793
LOC_Os08g41520	1.14375	111.232	108.85	253.43	233.065
LOC_Os11g35425	1.14482	265.825	191.534	360.778	650.223
LOC_Os05g49140	1.146	742.801	665.66	1409.91	1706.72
LOC_Os04g52060	1.1469	396.852	306.664	880.919	678.336
LOC_Os02g43500	1.14806	271.48	395.628	697.21	779.905
LOC_Os07g08760	1.14811	1051.04	1162.81	2310.75	2594.54
LOC_Os04g22720	1.14873	174.388	166.415	298.804	456.154
LOC_Os04g38914	1.14889	210.209	303.524	444.886	692.846
LOC_Os11g41170	1.14956	169.675	161.182	284.417	448.899
LOC_Os03g16060	1.15001	152.708	163.275	416.112	285.663
LOC_Os03g57545	1.15101	260.169	338.063	499.114	827.969
LOC_Os07g39310	1.15218	636.282	755.671	1364.54	1727.58
LOC_Os07g46700	1.15285	154.593	117.223	385.125	220.369
LOC_Os05g08400	1.15502	112.174	133.969	233.51	313.776
LOC_Os12g40380	1.15663	149.88	135.016	234.617	399.928
LOC_Os10g42410	1.15792	232.832	211.42	424.966	565.885
LOC_Os09g30412	1.15856	9199.23	8407.62	16902.4	22401.4
LOC_Os04g43990	1.16046	69.7554	84.7774	184.816	160.515
LOC_Os01g24764	1.16089	363.859	451.1	661.796	1158.98
LOC_Os06g21369	1.16163	241.316	230.26	465.913	588.556
LOC_Os07g42380	1.1626	645.709	484.592	1174.19	1356.67
LOC_Os05g09580	1.16373	1439.41	1278.99	2912.79	3177.66
LOC_Os03g27210	1.16383	158.364	148.622	270.03	417.159
LOC_Os11g04230	1.1642	89.5508	78.4976	144.975	231.251
LOC_Os04g56100	1.16741	151.765	104.664	242.363	333.727
LOC_Os01g64790	1.16925	63.1569	70.1246	136.122	163.236
LOC_Os07g13234	1.16955	950.181	927.319	1676.62	2545.57
LOC_Os12g23280	1.16974	279.022	227.12	637.449	502.404
LOC_Os03g50430	1.16986	510.911	335.97	842.185	1063.75
LOC_Os02g46850	1.17055	295.046	347.483	687.249	758.14
LOC_Os06g15370	1.1709	991.658	951.391	2457.94	1918.02
LOC_Os01g55310	1.17108	164.019	196.767	294.377	516.914
LOC_Os09g39970	1.17229	120.658	120.363	260.07	282.942
LOC_Os12g22145	1.17442	260.169	396.675	567.728	913.214
LOC_Os06g43510	1.17785	292.218	213.514	491.367	652.944
LOC_Os01g31494	1.17874	108.404	95.2438	240.15	221.275
LOC_Os06g14324	1.18036	969.034	707.525	1398.85	2400.48
LOC_Os10g14011	1.18299	203.61	205.14	405.046	522.355
LOC_Os09g25150	1.18339	120.658	209.327	341.965	406.276
LOC_Os03g04490	1.18355	183.815	202.001	337.538	537.772
LOC_Os01g67730	1.18757	105.576	114.083	200.309	299.266
LOC_Os12g03480	1.19035	197.954	197.814	361.885	540.492
LOC_Os06g36650	1.19102	170.618	116.177	304.338	350.957
LOC_Os01g66120	1.19158	916.246	981.744	2241.03	2093.95
LOC_Os01g12270	1.19533	124.429	106.757	288.844	241.226
LOC_Os01g57854	1.19697	158.364	151.762	416.112	295.638
LOC_Os09g20650	1.19803	591.035	502.385	1219.56	1289.56
LOC_Os11g39640	1.20283	160.249	190.488	432.713	374.536
LOC_Os07g33050	1.20322	252.628	208.28	494.687	566.791
LOC_Os03g50310	1.20351	222.463	155.949	393.979	477.919
LOC_Os02g53720	1.20417	1996.51	2545.42	4311.63	6151.27
LOC_Os01g44960	1.20905	169.675	377.835	635.235	629.365
LOC_Os08g33154	1.20931	80.1244	73.2645	166.002	188.628
LOC_Os03g36110	1.20935	106.518	225.027	336.431	428.948
LOC_Os11g38330	1.20998	1785.36	1597.17	3289.06	4535.24
LOC_Os06g45950	1.21175	269.595	192.581	439.353	631.179
LOC_Os03g26920	1.21232	81.0671	64.8914	150.509	187.721
LOC_Os07g02800	1.21251	660.791	595.535	1611.33	1301.35
LOC_Os09g35830	1.21452	579.724	566.23	1086.76	1571.6
LOC_Os03g27760	1.21498	153.65	276.312	468.126	528.703
LOC_Os03g54240	1.21807	311.071	248.053	506.86	793.508
LOC_Os03g09930	1.2181	316.727	266.892	603.142	754.513
LOC_Os02g37580	1.22546	157.421	182.115	323.151	469.757
LOC_Os01g08190	1.22614	303.53	417.607	660.689	1024.76
LOC_Os02g51670	1.22856	1239.57	1181.65	2488.93	3184.01
LOC_Os08g39250	1.22924	295.046	388.302	801.238	799.856
LOC_Os08g35948	1.23203	117.83	110.943	258.964	278.408
LOC_Os01g65370	1.23223	85.7803	85.8241	160.469	242.133
LOC_Os11g14110	1.23447	202.668	180.021	302.124	597.625
LOC_Os03g10570	1.23613	51.8452	47.0986	116.202	116.986
LOC_Os01g64520	1.23661	726.776	609.142	1798.36	1351.23
LOC_Os07g41570	1.23671	78.2391	88.964	143.869	249.388
LOC_Os02g32814	1.23844	305.415	310.851	568.835	884.195
LOC_Os05g36994	1.23945	659.848	515.991	1115.54	1660.47
LOC_Os03g11910	1.24351	239.431	190.488	524.567	494.242
LOC_Os07g36780	1.24472	218.693	240.726	418.326	669.267
LOC_Os03g06330	1.24496	78.2391	87.9174	201.416	192.256
LOC_Os03g12879	1.24574	200.782	193.628	416.112	518.728
LOC_Os08g13640	1.24629	199.84	188.394	360.778	559.537
LOC_Os08g13795	1.24849	108.404	133.969	210.27	364.56
LOC_Os07g08669	1.2485	105.576	124.55	225.763	320.124
LOC_Os05g12260	1.24902	255.456	436.447	650.729	992.112
LOC_Os07g04440	1.24939	127.256	114.083	211.376	361.84
LOC_Os07g09460	1.24967	82.9523	98.3837	173.749	256.643
LOC_Os04g24140	1.25061	612.716	558.903	1040.28	1746.62
LOC_Os06g38430	1.25073	57.5011	62.7981	110.668	175.025
LOC_Os02g35770	1.25108	202.668	213.514	327.578	662.012
LOC_Os09g21802	1.25384	228.119	211.42	506.86	541.399
LOC_Os09g29830	1.25423	131.027	209.327	397.299	413.531
LOC_Os04g41280	1.25452	501.485	666.707	1355.69	1430.13
LOC_Os02g12130	1.25556	178.159	200.954	281.097	623.017
LOC_Os06g02900	1.25639	169.675	238.633	469.233	505.125
LOC_Os08g06010	1.25823	318.612	355.856	455.953	1156.25
LOC_Os11g37950	1.25909	136.683	86.8707	333.111	203.138
LOC_Os07g48260	1.26154	71.6407	63.8447	157.149	167.77
LOC_Os04g12920	1.2621	253.57	156.995	366.312	618.483
LOC_Os02g37090	1.26553	360.089	371.555	609.782	1148.09
LOC_Os09g16760	1.26798	287.505	307.711	615.315	817.087
LOC_Os03g18264	1.26822	1582.69	1247.59	2919.43	3897.71
LOC_Os11g34710	1.26847	58.4437	96.2904	209.163	163.236
LOC_Os01g52920	1.26864	791.818	708.572	1657.81	1957.02
LOC_Os11g37670	1.2691	543.903	992.21	1488.49	2211.85
LOC_Os09g34150	1.2694	153.65	372.602	640.769	626.645
LOC_Os01g54600	1.27119	200.782	150.715	418.326	430.762
LOC_Os06g10580	1.27141	356.318	365.276	630.809	1110
LOC_Os09g26370	1.27489	103.69	84.7774	275.564	181.373
LOC_Os10g33310	1.27669	328.039	331.783	661.796	935.886
LOC_Os03g01140	1.27954	65.9848	70.1246	123.948	205.859
LOC_Os02g30420	1.28056	243.201	220.84	382.912	743.63
LOC_Os02g04369	1.28374	85.7803	54.425	149.402	192.256
LOC_Os04g26400	1.28647	52.7879	52.3318	123.948	132.402
LOC_Os04g47170	1.28907	54.6731	58.6116	163.789	113.358
LOC_Os02g39630	1.28938	1042.56	1039.31	2083.88	3003.54
LOC_Os07g40000	1.28985	437.385	212.467	610.888	978.509
LOC_Os11g20179	1.29012	196.069	188.394	366.312	573.14
LOC_Os03g18790	1.29137	49.0173	68.0313	110.668	175.025
LOC_Os05g04700	1.292	398.737	200.954	969.453	500.59
LOC_Os03g13250	1.29439	202.668	181.068	409.472	531.424
LOC_Os07g20310	1.29461	80.1244	48.1452	148.295	166.863
LOC_Os10g16990	1.29687	164.019	176.881	386.232	450.713
LOC_Os09g34340	1.29899	509.968	435.4	982.734	1343.07
LOC_Os05g07740	1.29934	211.151	147.576	297.697	584.929
LOC_Os09g36520	1.29936	280.907	215.607	657.369	565.885
LOC_Os03g08850	1.30233	471.32	765.09	1082.33	1965.18
LOC_Os01g48680	1.30288	553.33	613.328	1365.65	1511.75
LOC_Os01g28540	1.30525	185.7	164.322	358.565	506.031
LOC_Os03g59550	1.3069	343.121	595.535	863.212	1457.33
LOC_Os05g48770	1.30976	125.371	136.063	209.163	438.016
LOC_Os01g50910	1.31026	75.4112	53.3784	142.762	176.839
LOC_Os04g58870	1.31126	181.93	177.928	408.366	484.267
LOC_Os11g07124	1.3115	97.0919	90.0106	221.336	243.04
LOC_Os10g41580	1.31177	111.232	149.669	255.644	390.859
LOC_Os03g53990	1.31369	115.002	103.617	241.257	301.986
LOC_Os08g34900	1.31728	81.0671	83.7308	210.27	200.417
LOC_Os02g52230	1.31877	1771.22	1594.03	3566.84	4827.25
LOC_Os01g56780	1.31878	141.396	204.094	550.021	311.962
LOC_Os05g48800	1.32221	1710.89	1752.07	3520.36	5137.4
LOC_Os05g51050	1.3227	198.897	171.648	338.645	587.649
LOC_Os03g08530	1.32415	92.3787	132.923	204.736	358.212
LOC_Os11g41600	1.32532	102.748	133.969	384.019	209.486
LOC_Os12g01510	1.32665	75.4112	107.803	279.991	179.56
LOC_Os06g43980	1.33327	169.675	162.228	344.178	491.522
LOC_Os11g47930	1.3352	94.264	77.451	216.91	216.741
LOC_Os02g37830	1.33632	401.565	430.167	1025.89	1073.73
LOC_Os05g29030	1.33644	130.084	156.995	502.434	223.089
LOC_Os03g02980	1.33712	217.75	180.021	474.767	530.517
LOC_Os02g44970	1.33959	48.0747	62.7981	108.455	171.398
LOC_Os07g10960	1.34151	98.0346	97.3371	187.029	307.428
LOC_Os03g64230	1.34353	139.511	143.389	295.484	421.693
LOC_Os05g41220	1.34426	1124.57	1302.01	2985.83	3174.03
LOC_Os10g33190	1.34531	59.3863	47.0986	117.308	153.26
LOC_Os03g55240	1.34591	49.0173	43.9587	125.055	111.545
LOC_Os05g35266	1.34646	515.624	402.955	957.28	1378.44
LOC_Os10g30910	1.34674	1075.55	1026.75	2351.7	2994.47
LOC_Os09g21796	1.34805	146.109	168.508	341.965	457.967
LOC_Os11g05160	1.34808	135.74	140.249	275.564	426.227
LOC_Os07g43950	1.3482	386.483	428.074	1273.79	800.763
LOC_Os07g34980	1.3483	82.0097	136.063	200.309	353.678
LOC_Os04g12140	1.34987	53.7305	39.7721	99.6014	138.751
LOC_Os09g04440	1.34992	1558.18	1491.46	3192.78	4579.67
LOC_Os08g31630	1.34998	212.094	115.13	448.206	387.232
LOC_Os02g32990	1.3538	34.8777	40.8188	107.348	86.1523
LOC_Os05g05270	1.35505	100.863	108.85	278.884	257.55
LOC_Os03g25869	1.35586	67.8701	145.482	214.696	330.099
LOC_Os05g27730	1.35742	553.33	431.214	1110	1412.9
LOC_Os05g44340	1.35744	211.151	222.933	617.529	495.149
LOC_Os02g16909	1.36014	785.219	850.914	1873.61	2325.21
LOC_Os02g27000	1.36065	733.374	646.821	1429.83	2113.91
LOC_Os10g41870	1.36105	134.798	152.809	304.338	433.482
LOC_Os02g28465	1.36216	252.628	239.679	536.741	728.214
LOC_Os04g54010	1.3623	89.5508	78.4976	160.469	271.153
LOC_Os01g02870	1.36243	88.6082	82.6842	140.549	299.266
LOC_Os01g55110	1.36289	43.3615	36.6322	106.241	99.7553
LOC_Os11g29140	1.36341	107.461	137.109	254.537	373.629
LOC_Os06g37670	1.3678	78.2391	78.4976	239.043	165.957
LOC_Os04g56110	1.3683	137.625	125.596	334.218	345.516
LOC_Os04g53340	1.37223	49.0173	58.6116	123.948	154.167
LOC_Os01g37590	1.37395	285.62	132.923	752.544	333.727
LOC_Os07g37690	1.37632	417.59	414.468	847.718	1311.33
LOC_Os08g35939	1.37833	198.897	204.094	402.832	643.875
LOC_Os06g20050	1.37874	65.0422	81.6375	159.362	221.275
LOC_Os07g48330	1.38038	92.3787	62.7981	218.016	186.814
LOC_Os05g41610	1.38152	68.8127	49.1919	180.389	127.868
LOC_Os03g18270	1.38178	638.167	806.956	1459.71	2304.35
LOC_Os04g54564	1.38245	64.0995	73.2645	136.122	221.275
LOC_Os03g49350	1.38497	482.632	539.017	1546.03	1122.7
LOC_Os08g19650	1.38877	118.773	135.016	234.617	428.948
LOC_Os01g59350	1.39156	195.127	232.353	546.701	574.046
LOC_Os11g40510	1.39238	4854.6	5190.26	9935.79	16431.5
LOC_Os11g29350	1.39408	181.93	236.54	562.194	536.865
LOC_Os08g02250	1.39471	88.6082	188.394	249.003	477.919
LOC_Os02g13060	1.39762	421.36	349.576	1116.64	915.935
LOC_Os03g50470	1.39791	73.5259	58.6116	156.042	192.256
LOC_Os01g01920	1.4005	329.924	370.509	735.943	1111.82
LOC_Os07g47080	1.40225	37.7056	79.5443	133.909	175.025
LOC_Os03g56974	1.40269	36.763	34.539	78.5744	109.731
LOC_Os06g10420	1.40496	34.8777	40.8188	99.6014	100.662
LOC_Os08g43750	1.4064	93.3214	64.8914	147.189	272.06
LOC_Os05g10754	1.40741	454.353	576.696	1084.55	1648.68
LOC_Os02g28334	1.40785	55.6158	90.0106	160.469	224.903
LOC_Os01g57490	1.41021	151.765	174.788	315.404	551.375
LOC_Os09g12540	1.41063	29.2218	35.5856	89.6412	82.5248
LOC_Os10g28210	1.41148	205.496	272.125	637.449	632.086
LOC_Os05g23450	1.41372	112.174	69.0779	194.776	288.383
LOC_Os04g46220	1.41734	384.597	545.297	1241.7	1240.59
LOC_Os03g47050	1.42015	202.668	191.534	434.926	619.39
LOC_Os05g28690	1.42241	82.0097	95.2438	195.883	278.408
LOC_Os06g32600	1.42296	2192.58	2541.23	8320.03	4373.82
LOC_Os01g57082	1.42363	294.104	289.918	671.756	894.17
LOC_Os12g20390	1.42459	1126.46	1021.52	2130.36	3634.72
LOC_Os07g31000	1.4308	84.8376	87.9174	190.349	274.78
LOC_Os03g45779	1.43099	128.199	87.9174	272.244	311.055
LOC_Os02g22580	1.43142	95.2067	83.7308	179.282	302.893
LOC_Os11g47920	1.43173	296.932	289.918	641.876	940.42
LOC_Os02g47605	1.43277	409.106	399.815	848.825	1334
LOC_Os07g10860	1.43452	105.576	94.1972	258.964	281.129
LOC_Os06g51060	1.43576	285.62	171.648	807.878	430.762
LOC_Os03g36439	1.43728	154.593	170.602	445.993	434.389
LOC_Os07g13834	1.43813	84.8376	98.3837	224.656	271.153
LOC_Os08g04830	1.43892	139.511	128.736	277.777	448.899
LOC_Os05g48300	1.43894	309.186	301.431	748.117	906.866
LOC_Os01g56840	1.43917	105.576	206.187	369.632	474.291
LOC_Os10g40934	1.43943	164.019	107.803	345.285	392.673
LOC_Os04g32460	1.43982	2584.72	3075.01	7046.24	8305.99
LOC_Os08g37456	1.44003	360.089	393.535	952.853	1090.96
LOC_Os11g32369	1.44021	173.446	120.363	381.805	416.252
LOC_Os10g04610	1.4406	82.9523	78.4976	190.349	247.575
LOC_Os06g06080	1.44451	254.513	175.835	523.461	648.409
LOC_Os12g03040	1.44511	230.947	234.446	790.171	477.919
LOC_Os10g33210	1.44954	119.715	96.2904	339.751	251.202
LOC_Os06g41010	1.45121	3310.55	2438.66	6500.65	9220.11
LOC_Os11g35710	1.45139	838.007	679.266	1612.44	2536.51
LOC_Os05g04610	1.45158	280.907	286.778	768.037	784.439
LOC_Os06g12310	1.45481	47.132	75.3577	141.655	193.163
LOC_Os09g31031	1.45867	98.9772	48.1452	168.216	236.692
LOC_Os01g52140	1.4647	194.184	126.643	455.953	430.762
LOC_Os05g39260	1.46471	184.757	144.436	308.764	599.439
LOC_Os03g21000	1.46532	342.178	299.338	815.625	955.837
LOC_Os07g35960	1.46686	52.7879	42.912	108.455	155.981
LOC_Os07g33420	1.47096	220.578	254.332	503.54	811.645
LOC_Os02g46860	1.47282	71.6407	102.57	286.631	196.79
LOC_Os10g06760	1.47454	72.5833	123.503	198.096	345.516
LOC_Os05g41490	1.47636	86.7229	62.7981	213.59	203.138
LOC_Os04g02530	1.47792	207.381	118.27	418.326	489.708
LOC_Os03g06730	1.47893	78.2391	60.7048	144.975	242.133
LOC_Os01g63690	1.48005	93.3214	105.71	237.937	316.496
LOC_Os01g65680	1.48083	43.3615	66.9846	118.415	188.628
LOC_Os03g58570	1.48233	211.151	216.653	586.541	608.507
LOC_Os07g29330	1.48643	287.505	243.866	517.927	970.347
LOC_Os07g48630	1.4868	990.715	973.371	3160.68	2345.16
LOC_Os04g57530	1.48857	40.5335	35.5856	76.3611	136.937
LOC_Os07g33480	1.49043	89.5508	109.897	288.844	271.153
LOC_Os07g05020	1.49166	64.0995	43.9587	110.668	193.163
LOC_Os07g48130	1.49189	666.447	924.179	2247.67	2224.54
LOC_Os03g15050	1.49346	361.974	298.291	882.025	977.602
LOC_Os09g02180	1.49428	55.6158	58.6116	170.429	151.447
LOC_Os03g22960	1.4973	177.216	281.545	483.62	809.832
LOC_Os10g36260	1.49988	1316.87	1306.2	2833.11	4584.21
LOC_Os02g02140	1.50083	172.503	118.27	409.472	414.438
LOC_Os01g01870	1.50245	187.585	372.602	801.238	784.439
LOC_Os03g57640	1.50308	32.0498	36.6322	70.8276	123.334
LOC_Os02g03960	1.50346	2215.2	3453.9	6199.63	9871.24
LOC_Os09g11460	1.50369	424.188	861.381	1580.34	2063.12
LOC_Os09g25934	1.50647	165.905	180.021	369.632	612.135
LOC_Os11g39540	1.50999	183.815	185.254	469.233	581.301
LOC_Os04g59150	1.5103	482.632	725.318	2084.99	1355.77
LOC_Os08g42440	1.51039	147.052	306.664	469.233	821.621
LOC_Os06g46799	1.51205	223.406	127.689	737.05	265.712
LOC_Os04g52180	1.51329	2102.09	1711.25	3801.45	7083.53
LOC_Os01g12690	1.51479	222.463	292.011	534.527	934.072
LOC_Os07g35050	1.52055	50.9026	90.0106	158.256	244.854
LOC_Os03g09900	1.52334	52.7879	38.7255	95.1746	167.77
LOC_Os01g50160	1.52414	221.52	247.006	913.013	435.296
LOC_Os02g47230	1.5248	65.9848	73.2645	140.549	259.364
LOC_Os07g42370	1.5255	1625.11	2379	6166.43	5359.58
LOC_Os07g02980	1.52801	61.2716	98.3837	152.722	306.521
LOC_Os03g17870	1.52819	157.421	181.068	587.648	389.046
LOC_Os04g44820	1.53145	493.943	323.41	1414.34	950.396
LOC_Os07g48510	1.53182	663.619	648.914	1966.57	1829.15
LOC_Os05g25400	1.53294	177.216	202.001	544.488	552.282
LOC_Os08g38580	1.53727	40.5335	24.0726	80.7878	107.01
LOC_Os05g39880	1.53734	40.5335	71.1712	117.308	205.859
LOC_Os05g44900	1.53797	318.612	173.741	553.341	876.94
LOC_Os02g04780	1.53919	44.3041	35.5856	100.708	131.496
LOC_Os12g15505	1.54014	115.945	146.529	303.231	458.874
LOC_Os08g08140	1.54721	430.787	449.006	1019.25	1550.74
LOC_Os10g38630	1.55165	1882.45	1970.81	3995.12	7299.37
LOC_Os04g54790	1.55552	269.595	383.068	1000.44	916.842
LOC_Os01g73110	1.55961	422.303	274.218	852.145	1201.6
LOC_Os02g29500	1.55995	46.1894	37.6789	87.4279	159.608
LOC_Os01g21240	1.56561	55.6158	45.0053	106.241	191.349
LOC_Os03g26500	1.57259	69.7554	86.8707	189.243	275.687
LOC_Os07g35610	1.57689	674.93	927.319	2329.57	2448.54
LOC_Os03g55590	1.57806	645.709	563.09	1693.22	1916.21
LOC_Os02g46473	1.58117	115.002	80.5909	271.137	314.683
LOC_Os06g27560	1.58229	29.2218	31.3991	85.2145	96.1278
LOC_Os02g12660	1.58277	123.486	95.2438	263.39	391.766
LOC_Os03g26870	1.58355	129.142	71.1712	233.51	367.281
LOC_Os02g08440	1.5839	32.9924	27.2125	97.388	83.4317
LOC_Os03g15890	1.58624	454.353	330.737	1313.63	1045.62
LOC_Os08g01270	1.58986	113.117	153.855	329.791	472.477
LOC_Os11g39310	1.59387	78.2391	58.6116	190.349	223.089
LOC_Os02g36700	1.59413	755.997	1105.25	2591.85	3025.31
LOC_Os11g19790	1.60062	128.199	138.156	264.497	542.306
LOC_Os12g02250	1.60238	43.3615	29.3058	98.4947	122.427
LOC_Os09g33550	1.60403	90.4935	174.788	369.632	435.296
LOC_Os01g66590	1.60584	299.76	419.701	872.065	1315.86
LOC_Os05g10740	1.60736	58.4437	37.6789	185.923	107.917
LOC_Os09g23350	1.61004	801.244	1207.82	3234.83	2896.53
LOC_Os02g19550	1.61283	81.0671	79.5443	185.923	304.707
LOC_Os12g39100	1.61287	31.1071	27.2125	78.5744	99.7553
LOC_Os10g28120	1.61299	26.3939	29.3058	67.5076	102.476
LOC_Os05g44810	1.61426	258.283	265.845	685.036	918.656
LOC_Os03g19540	1.6165	262.054	322.364	754.757	1035.64
LOC_Os05g04550	1.61676	141.396	186.301	645.196	360.026
LOC_Os02g49440	1.61834	465.664	625.888	1482.95	1866.33
LOC_Os03g48440	1.61851	155.536	108.85	307.658	504.218
LOC_Os10g27310	1.62028	246.972	207.234	503.54	892.356
LOC_Os05g04584	1.62143	176.274	145.482	742.584	248.481
LOC_Os06g08550	1.62273	103.69	168.508	427.179	409.904
LOC_Os03g06460	1.62501	69.7554	104.664	220.23	316.496
LOC_Os09g32280	1.628	39.5909	61.7515	148.295	164.143
LOC_Os07g02790	1.62853	22.6234	41.8654	90.7479	107.917
LOC_Os08g36860	1.62928	197.954	185.254	606.462	579.488
LOC_Os03g10620	1.62932	777.678	665.66	2342.85	2123.88
LOC_Os05g32070	1.62939	91.4361	86.8707	230.19	321.031
LOC_Os04g44190	1.63282	27.3366	31.3991	83.0011	98.8484
LOC_Os08g29720	1.64141	836.122	931.505	2049.57	3463.32
LOC_Os01g48130	1.64418	24.5086	18.8394	63.0809	72.5493
LOC_Os04g39250	1.64706	103.69	128.736	293.271	433.482
LOC_Os04g44980	1.64742	31.1071	71.1712	151.615	167.77
LOC_Os09g31482	1.65137	459.066	275.265	1153.16	1155.35
LOC_Os01g63480	1.66223	113.117	96.2904	447.099	216.741
LOC_Os06g23274	1.66728	53.7305	37.6789	181.496	109.731
LOC_Os02g51930	1.67305	106.518	50.2385	237.937	262.991
LOC_Os03g55210	1.67363	16.9675	32.4457	70.8276	86.1523
LOC_Os04g57300	1.67647	1548.76	1181.65	4221.99	4507.13
LOC_Os11g03730	1.67677	218.693	154.902	515.714	679.243
LOC_Os05g50310	1.67858	61.2716	77.451	189.243	253.923
LOC_Os11g18366	1.67989	76.3539	60.7048	166.002	272.967
LOC_Os02g06910	1.68139	774.85	1433.89	3462.81	3619.3
LOC_Os01g62260	1.68168	394.024	815.329	1459.71	2417.71
LOC_Os05g13620	1.68224	150.822	143.389	405.046	538.679
LOC_Os07g44290	1.68324	77.2965	84.7774	232.403	287.477
LOC_Os03g20780	1.68326	66.9275	97.3371	182.603	343.702
LOC_Os09g33580	1.68696	41.4762	76.4044	151.615	226.717
LOC_Os02g33110	1.68872	98.9772	93.1505	431.606	188.628
LOC_Os03g33650	1.68993	24.5086	48.1452	102.921	130.589
LOC_Os10g41260	1.69451	328.981	503.432	1392.21	1300.45
LOC_Os01g27360	1.69514	47.132	46.0519	160.469	141.471
LOC_Os01g07300	1.69517	46.1894	42.912	104.028	184.094
LOC_Os08g06220	1.69632	21.6807	26.1659	57.5475	97.0347
LOC_Os08g38400	1.69652	401.565	476.219	2014.16	831.596
LOC_Os03g39910	1.69907	555.215	560.996	1291.5	2331.55
LOC_Os04g25740	1.69959	98.0346	90.0106	210.27	399.928
LOC_Os06g46900	1.70356	232.832	208.28	897.519	540.492
LOC_Os09g32330	1.70433	178.159	173.741	533.421	613.042
LOC_Os08g42940	1.70568	24.5086	31.3991	67.5076	114.265
LOC_Os11g11680	1.70687	20.7381	74.3111	156.042	153.26
LOC_Os05g33400	1.70763	91.4361	102.57	244.577	388.139
LOC_Os06g44450	1.70969	573.125	668.8	1932.27	2128.42
LOC_Os05g09020	1.71256	58.4437	72.2178	257.857	170.491
LOC_Os06g32610	1.7128	18.8528	17.7928	57.5475	62.5738
LOC_Os02g39640	1.71409	175.331	162.228	293.271	813.459
LOC_Os01g04050	1.71639	272.423	88.964	865.425	323.751
LOC_Os09g16510	1.71784	52.7879	48.1452	189.243	143.285
LOC_Os06g46475	1.72177	105.576	135.016	274.457	517.821
LOC_Os07g05360	1.72225	43.3615	33.4923	152.722	101.569
LOC_Os10g39030	1.72324	45.2467	42.912	135.015	155.981
LOC_Os07g35810	1.72332	41.4762	71.1712	175.962	194.976
LOC_Os02g39910	1.72779	90.4935	133.969	364.098	378.163
LOC_Os01g22380	1.72924	165.905	476.219	831.118	1295.91
LOC_Os05g18280	1.73011	322.383	368.416	841.078	1449.17
LOC_Os11g02379	1.73752	45.2467	62.7981	216.91	143.285
LOC_Os10g28340	1.7395	381.769	228.166	1176.4	862.43
LOC_Os03g60080	1.73999	527.879	185.254	1284.86	1099.12
LOC_Os02g10880	1.74031	33.935	56.5183	158.256	143.285
LOC_Os02g01730	1.74176	41.4762	45.0053	198.096	91.5935
LOC_Os01g68650	1.74188	205.496	150.715	572.155	620.297
LOC_Os03g64070	1.74319	49.0173	62.7981	235.723	138.751
LOC_Os01g52260	1.74762	146.109	47.0986	268.924	380.884
LOC_Os02g41860	1.75255	95.2067	111.99	579.901	118.799
LOC_Os11g04900	1.75262	54.6731	20.9327	87.4279	167.77
LOC_Os05g34000	1.75777	37.7056	80.5909	205.843	193.163
LOC_Os06g23360	1.76381	54.6731	27.2125	95.1746	183.187
LOC_Os04g44354	1.76557	37.7056	57.5649	136.122	186.814
LOC_Os02g46740	1.77073	38.6483	58.6116	119.522	211.3
LOC_Os08g13430	1.7788	44.3041	80.5909	181.496	245.761
LOC_Os01g05960	1.7812	89.5508	59.6582	221.336	292.011
LOC_Os04g12370	1.78401	34.8777	23.026	80.7878	118.799
LOC_Os03g14590	1.78622	161.191	169.555	471.446	668.36
LOC_Os02g46610	1.79337	126.314	188.394	431.606	657.478
LOC_Os10g39660	1.80239	49.9599	34.539	121.735	173.211
LOC_Os07g05010	1.805	142.339	141.296	464.806	525.982
LOC_Os02g15930	1.80834	34.8777	19.8861	101.815	90.6866
LOC_Os04g45730	1.80861	78.2391	114.083	324.258	348.237
LOC_Os12g28015	1.80922	486.402	481.452	1422.09	1968.81
LOC_Os01g24070	1.80995	56.5584	49.1919	192.563	178.653
LOC_Os06g24430	1.82297	93.3214	58.6116	159.362	378.163
LOC_Os10g35644	1.8233	158.364	237.586	607.568	791.694
LOC_Os03g05910	1.83135	84.8376	119.316	278.884	446.178
LOC_Os05g38660	1.83336	71.6407	46.0519	219.123	201.324
LOC_Os05g05210	1.83427	312.957	364.229	1054.67	1358.49
LOC_Os07g46852	1.83693	158.364	182.115	747.01	469.757
LOC_Os04g23890	1.84332	84.8376	83.7308	406.152	199.511
LOC_Os05g35110	1.84432	470.377	457.38	1568.17	1762.95
LOC_Os09g09040	1.84715	105.576	56.5183	203.629	379.977
LOC_Os01g51870	1.85107	76.3539	72.2178	198.096	337.354
LOC_Os03g11650	1.85213	48.0747	46.0519	218.016	122.427
LOC_Os01g70870	1.85242	31.1071	36.6322	75.2544	168.677
LOC_Os09g27010	1.85263	24.5086	24.0726	115.095	60.76
LOC_Os05g50330	1.85365	44.3041	69.0779	158.256	250.295
LOC_Os03g18290	1.86045	20.7381	17.7928	45.374	94.3141
LOC_Os04g51680	1.8606	58.4437	38.7255	148.295	204.952
LOC_Os03g15270	1.86275	84.8376	47.0986	319.831	161.422
LOC_Os09g27650	1.87238	452.467	748.344	2046.25	2347.88
LOC_Os09g32670	1.8818	13.197	35.5856	76.3611	102.476
LOC_Os06g27590	1.88414	55.6158	46.0519	143.869	231.251
LOC_Os02g06960	1.88714	49.0173	120.363	201.416	423.507
LOC_Os06g38660	1.88765	16.0249	14.6529	50.9074	62.5738
LOC_Os03g30780	1.88986	43.3615	52.3318	126.162	227.623
LOC_Os07g34020	1.89276	38.6483	36.6322	137.229	142.378
LOC_Os04g46880	1.89982	503.37	799.629	1553.78	3306.43
LOC_Os12g42220	1.90266	117.83	160.135	489.153	548.654
LOC_Os06g46754	1.90626	133.855	131.876	399.512	595.811
LOC_Os02g19060	1.91176	17.9102	19.8861	57.5475	84.3386
LOC_Os02g51680	1.9134	326.154	382.022	928.506	1737.56
LOC_Os01g09620	1.91649	1634.54	1912.2	7057.31	6330.83
LOC_Os02g34580	1.91665	14.1396	20.9327	63.0809	68.9218
LOC_Os04g44950	1.91803	321.44	349.576	1480.74	1055.59
LOC_Os06g14030	1.91999	26.3939	36.6322	80.7878	156.888
LOC_Os01g14514	1.92134	221.52	223.98	565.514	1120.89
LOC_Os03g38540	1.92326	733.374	1109.43	3362.1	3624.74
LOC_Os02g37109	1.92338	69.7554	66.9846	177.069	340.982
LOC_Os01g10180	1.92406	93.3214	100.477	322.044	412.624
LOC_Os12g02720	1.9281	19.7954	43.9587	71.9343	169.584
LOC_Os02g31080	1.9318	18.8528	10.4664	59.7608	52.5982
LOC_Os05g35290	1.93307	33.935	42.912	162.682	130.589
LOC_Os11g25160	1.93443	175.331	146.529	381.805	847.92
LOC_Os02g08150	1.93613	62.2143	60.7048	308.764	162.329
LOC_Os03g60639	1.94079	27.3366	37.6789	81.8945	166.863
LOC_Os01g73440	1.94135	27.3366	21.9793	53.1207	136.03
LOC_Os03g24070	1.94272	17.9102	19.8861	54.2274	90.6866
LOC_Os05g48650	1.94281	164.019	140.249	388.445	780.812
LOC_Os02g45225	1.95509	47.132	138.156	188.136	528.703
LOC_Os06g45940	1.95554	32.9924	31.3991	111.775	137.844
LOC_Os01g60020	1.95865	117.83	94.1972	483.62	341.889
LOC_Os10g01820	1.95911	53.7305	45.0053	151.615	232.158
LOC_Os04g45000	1.96093	20.7381	43.9587	102.921	147.819
LOC_Os06g40170	1.96848	131.97	245.959	737.05	740.003
LOC_Os02g50690	1.96992	20.7381	15.6995	52.0141	90.6866
LOC_Os02g52620	1.97269	40.5335	48.1452	125.055	222.182
LOC_Os02g43790	1.97572	41.4762	46.0519	172.642	171.398
LOC_Os08g43890	1.97642	13.197	10.4664	44.2673	48.9708
LOC_Os01g26290	1.97947	14.1396	11.513	54.2274	47.157
LOC_Os02g03020	1.98114	230.947	126.643	718.237	695.566
LOC_Os01g49260	1.982	32.9924	17.7928	89.6412	111.545
LOC_Os07g35540	1.98924	26.3939	26.1659	95.1746	113.358
LOC_Os08g03310	1.98976	90.4935	84.7774	276.67	418.972
LOC_Os05g46310	1.99268	16.9675	10.4664	54.2274	55.3188
LOC_Os02g04810	1.99912	152.708	198.861	862.105	543.213
LOC_Os11g47760	2.00093	22166.2	24597	76095.4	111076
LOC_Os03g30300	2.0144	707.923	528.551	2460.15	2537.41
LOC_Os02g18064	2.01547	31.1071	14.6529	84.1078	101.569
LOC_Os04g33310	2.01993	71.6407	140.249	328.685	528.703
LOC_Os04g47360	2.02032	40.5335	86.8707	211.376	303.8
LOC_Os03g22200	2.02608	11.3117	29.3058	61.9742	102.476
LOC_Os09g04160	2.03386	134.798	331.783	865.425	1042.9
LOC_Os03g21040	2.04028	6192.2	7314.93	27584	27972.3
LOC_Os01g02500	2.04562	140.453	117.223	324.258	739.096
LOC_Os02g40900	2.06041	65.0422	54.425	304.338	194.976
LOC_Os01g21420	2.06155	199.84	204.094	849.932	836.131
LOC_Os08g37840	2.0736	382.712	439.587	1310.31	2149.27
LOC_Os08g34700	2.07382	30.1645	17.7928	143.869	58.9463
LOC_Os02g35210	2.0789	38.6483	27.2125	116.202	162.329
LOC_Os06g50230	2.0802	36.763	21.9793	156.042	93.4072
LOC_Os02g37610	2.08678	9.4264	24.0726	65.2942	76.1768
LOC_Os04g49230	2.08797	33.935	31.3991	195.883	82.5248
LOC_Os05g03934	2.08836	41.4762	31.3991	119.522	190.442
LOC_Os02g54820	2.08968	547.674	584.022	2065.07	2750.53
LOC_Os02g43700	2.08982	460.008	716.945	2485.61	2522
LOC_Os08g43900	2.09019	16.9675	13.6063	64.1876	66.2012
LOC_Os05g33140	2.09096	42.4188	47.0986	170.429	210.393
LOC_Os03g63650	2.09216	16.9675	32.4457	56.4408	153.26
LOC_Os08g43334	2.0934	36.763	23.026	168.216	87.966
LOC_Os05g42070	2.09563	32.9924	28.2591	125.055	136.937
LOC_Os02g16490	2.09666	481.689	522.271	1484.06	2808.57
LOC_Os03g31750	2.09687	124.429	151.762	422.752	757.233
LOC_Os06g14670	2.09723	16.0249	12.5596	60.8675	61.6669
LOC_Os03g30950	2.09921	602.347	532.737	3088.75	1776.55
LOC_Os07g38440	2.10031	15.0822	74.3111	146.082	235.785
LOC_Os01g42190	2.10102	307.301	438.54	1293.71	1903.51
LOC_Os12g41650	2.10262	32.0498	39.7721	159.362	148.726
LOC_Os07g36800	2.10382	16.0249	8.37308	45.374	59.8532
LOC_Os01g10890	2.10968	71.6407	64.8914	370.738	219.462
LOC_Os04g50120	2.11373	221.52	206.187	782.424	1068.29
LOC_Os02g42870	2.11604	70.698	144.436	371.845	558.63
LOC_Os10g40990	2.11614	31.1071	32.4457	128.375	146.912
LOC_Os02g19130	2.11616	368.572	429.12	1308.1	2148.37
LOC_Os06g12940	2.13108	45.2467	70.1246	240.15	263.898
LOC_Os12g04204	2.13978	982.231	863.474	3213.8	4919.75
LOC_Os05g01256	2.1473	31.1071	59.6582	129.482	271.153
LOC_Os11g37960	2.14803	72.5833	69.0779	408.366	220.369
LOC_Os08g37345	2.15851	50.9026	64.8914	273.35	243.04
LOC_Os01g63930	2.1596	60.329	125.596	421.646	407.183
LOC_Os02g09400	2.16323	51.8452	37.6789	227.976	174.118
LOC_Os04g31790	2.16606	77.2965	40.8188	219.123	311.962
LOC_Os02g45850	2.16798	12.2543	15.6995	94.068	31.7403
LOC_Os06g44034	2.16976	343.121	325.504	1137.67	1869.96
LOC_Os10g25400	2.17215	49.9599	29.3058	132.802	224.903
LOC_Os03g53020	2.17743	28.2792	24.0726	139.442	97.9416
LOC_Os06g46330	2.18499	30.1645	46.0519	225.763	120.613
LOC_Os01g61940	2.18583	161.191	343.296	859.892	1432.85
LOC_Os10g23050	2.19073	8.48376	36.6322	74.1477	130.589
LOC_Os04g33870	2.193	12.2543	13.6063	61.9742	56.2257
LOC_Os04g49550	2.19488	78.2391	58.6116	295.484	331.913
LOC_Os03g42810	2.19729	44.3041	41.8654	131.695	262.991
LOC_Os12g43490	2.20634	18.8528	11.513	76.3611	64.3875
LOC_Os03g07120	2.20649	17.9102	19.8861	80.7878	93.4072
LOC_Os04g19140	2.21061	21.6807	39.7721	127.268	155.981
LOC_Os02g33420	2.21135	338.408	549.483	1662.24	2446.73
LOC_Os06g40160	2.21886	61.2716	50.2385	156.042	362.747
LOC_Os04g58280	2.21932	835.179	934.645	4141.2	4099.04
LOC_Os07g02460	2.22553	35.8203	42.912	146.082	221.275
LOC_Os06g12210	2.22714	115.002	108.85	842.185	206.766
LOC_Os05g08750	2.2349	92.3787	128.736	470.34	568.605
LOC_Os05g48200	2.23525	200.782	249.099	786.851	1329.47
LOC_Os01g70710	2.23533	191.356	229.213	969.453	1009.34
LOC_Os03g12390	2.23995	148.937	97.3371	545.594	619.39
LOC_Os11g25780	2.24006	164.019	223.98	842.185	988.484
LOC_Os08g06110	2.25101	104.633	75.3577	412.792	445.271
LOC_Os05g05600	2.25454	85.7803	131.876	608.675	428.948
LOC_Os05g37250	2.25813	67.8701	180.021	583.221	600.346
LOC_Os03g14050	2.25849	711.693	954.531	3366.53	4603.25
LOC_Os06g01840	2.25965	30.1645	74.3111	135.015	363.653
LOC_Os12g32940	2.27147	198.897	273.172	1481.85	797.136
LOC_Os12g38140	2.28239	37.7056	153.855	273.35	656.571
LOC_Os05g03110	2.28459	12.2543	23.026	73.041	97.9416
LOC_Os04g08828	2.28675	13.197	14.6529	42.0539	93.4072
LOC_Os10g25290	2.29349	112.174	124.55	625.275	535.051
LOC_Os10g35180	2.29368	164.019	595.535	1685.48	2037.73
LOC_Os04g20164	2.29685	179.102	262.705	934.04	1234.25
LOC_Os02g46460	2.29706	26.3939	17.7928	78.5744	138.751
LOC_Os09g26620	2.2979	814.441	826.842	2768.92	5300.63
LOC_Os02g54140	2.29928	10.369	9.41972	58.6541	38.9953
LOC_Os02g06530	2.30335	13.197	14.6529	56.4408	80.7111
LOC_Os09g29690	2.30862	70.698	119.316	513.5	426.227
LOC_Os03g47280	2.31248	12.2543	8.37308	57.5475	45.3433
LOC_Os01g28290	2.31962	20.7381	7.32645	45.374	95.221
LOC_Os01g65904	2.32272	100.863	80.5909	305.444	602.159
LOC_Os11g47910	2.32554	107.461	88.964	369.632	614.855
LOC_Os06g39240	2.32598	57.5011	21.9793	330.898	68.9218
LOC_Os06g40960	2.32779	5.65584	12.5596	52.0141	38.9953
LOC_Os05g38040	2.33087	465.664	163.275	1491.81	1674.98
LOC_Os01g49830	2.3374	213.037	231.306	1070.16	1174.39
LOC_Os01g21250	2.34121	75.4112	40.8188	255.644	334.634
LOC_Os01g53980	2.34676	66.9275	73.2645	318.724	393.58
LOC_Os03g08170	2.34682	30.1645	15.6995	192.563	41.7159
LOC_Os03g42070	2.34956	90.4935	140.249	642.982	531.424
LOC_Os02g33330	2.35241	129.142	104.664	523.461	671.081
LOC_Os07g38130	2.35871	1843.8	2722.3	10071.9	13344.5
LOC_Os01g72810	2.35876	8.48376	7.32645	43.1606	38.0884
LOC_Os02g53280	2.36786	14.1396	60.7048	136.122	248.481
LOC_Os01g05640	2.37054	49.0173	63.8447	201.416	380.884
LOC_Os03g02900	2.37352	14.1396	11.513	96.2813	37.1815
LOC_Os01g18450	2.37359	29.2218	11.513	131.695	80.7111
LOC_Os09g29660	2.38205	16.0249	11.513	57.5475	86.1523
LOC_Os07g15959	2.38265	131.97	85.8241	376.272	759.954
LOC_Os05g15770	2.38872	21.6807	16.7462	123.948	77.9905
LOC_Os08g43850	2.40023	17.9102	12.5596	68.6143	92.5004
LOC_Os03g60840	2.40119	160.249	236.54	1015.93	1077.36
LOC_Os02g21009	2.40881	22.6234	28.2591	100.708	168.677
LOC_Os07g38800	2.40934	21.6807	15.6995	169.322	29.9266
LOC_Os01g38580	2.41509	202.668	121.41	1355.69	374.536
LOC_Os04g10350	2.41621	105.576	84.7774	553.341	464.316
LOC_Os12g38810	2.42001	13.197	13.6063	87.4279	56.2257
LOC_Os11g44810	2.42317	3378.42	3328.3	16252.7	19718
LOC_Os07g48830	2.42329	12.2543	25.1192	64.1876	135.123
LOC_Os06g51260	2.42748	21.6807	11.513	130.588	48.9708
LOC_Os02g10630	2.42881	36.763	25.1192	162.682	171.398
LOC_Os02g58370	2.44086	9.4264	20.9327	53.1207	110.638
LOC_Os05g46470	2.45069	15.0822	16.7462	116.202	58.0394
LOC_Os05g37880	2.45256	117.83	143.389	814.518	614.855
LOC_Os02g53180	2.45337	524.108	578.789	2034.08	4004.72
LOC_Os10g06630	2.46497	36.763	36.6322	106.241	298.359
[truncated: 395 more rows]

## Sheet: Table S5
Table S5. 2774 DEGs between WT and OsERF115-OX line in 10 DAP rice caryopses
GeneID	log2FoldChange	RPKM values
		WT_10DAP_11	WT_10DAP_12	OX_10DAP_4	OX_10DAP_5
LOC_Os01g67310	-4.60836	3184.76	2567.7	157.46	78.8838
LOC_Os04g09390	-23.9145	813.435	0	0	0
LOC_Os08g03410	-13.5729	9995.49	0	0.833121	0
LOC_Os07g10570	-8.92027	129478	101185	112.471	363.137
LOC_Os11g37270	-8.85947	27961.4	18899.5	49.1541	51.6825
LOC_Os05g26620	-8.81384	593.483	432.2	2.49936	0
LOC_Os07g11920	-8.76661	70060.9	98452.4	141.631	244.812
LOC_Os05g34840	-8.7216	106.723	10.1994	0	0
LOC_Os01g13250	-8.50979	74.1853	26.7735	0	0
LOC_Os07g10580	-8.17369	202771	176964	760.639	554.906
LOC_Os01g55630	-8.02574	37.7434	34.423	0	0
LOC_Os05g26770	-8.0042	12193.7	10426.4	64.1503	24.4812
LOC_Os07g11910	-7.97498	15021.9	17001.1	84.9783	42.842
LOC_Os11g31850	-7.95133	48.1554	20.3988	0	0
LOC_Os08g44900	-7.92085	87.2003	95.6195	0.833121	0
LOC_Os01g21110	-7.91833	33.8389	33.1481	0	0
LOC_Os05g36240	-7.8612	31.2359	33.1481	0	0
LOC_Os02g06940	-7.81602	59.8688	2.54985	0	0
LOC_Os07g11310	-7.7586	6186.01	1922.59	34.158	3.40016
LOC_Os03g03654	-7.71818	46.8539	11.4743	0	0
LOC_Os06g15430	-7.67627	178.305	132.592	1.66624	0
LOC_Os12g12960	-7.61685	40.3464	14.0242	0	0
LOC_Os02g20150	-7.61151	29.9344	24.2236	0	0
LOC_Os07g11900	-7.60839	9728.69	12799	75.814	40.1219
LOC_Os11g23050	-7.57309	22.1254	30.5982	0	0
LOC_Os01g13360	-7.49428	1819.49	1178.03	9.99745	6.80032
LOC_Os04g19870	-7.46798	28.6329	20.3988	0	0
LOC_Os10g19892	-7.4345	36.4419	11.4743	0	0
LOC_Os06g30280	-7.43423	199.129	308.532	0	2.72013
LOC_Os05g38600	-7.3832	1134.91	724.158	10.8306	0.680032
LOC_Os01g41050	-7.31759	216.048	14.0242	0	1.36006
LOC_Os04g18810	-7.12661	22.1254	16.574	0	0
LOC_Os03g58280	-7.12569	20.8239	17.849	0	0
LOC_Os02g34310	-7.12294	16.9195	21.6738	0	0
LOC_Os05g30230	-7.09702	70.2808	31.8732	0	0.680032
LOC_Os09g07630	-6.9692	13.015	21.6738	0	0
LOC_Os05g26690	-6.92044	19.5225	14.0242	0	0
LOC_Os01g73740	-6.86339	18.221	14.0242	0	0
LOC_Os03g62590	-6.82777	865.495	405.427	10.8306	0.680032
LOC_Os09g20400	-6.82386	301.947	30.5982	0.833121	2.0401
LOC_Os03g53610	-6.8146	28.6329	2.54985	0	0
LOC_Os04g24190	-6.73845	11.7135	17.849	0	0
LOC_Os11g43360	-6.68883	26.0299	2.54985	0	0
LOC_Os01g46460	-6.68233	19.5225	8.92449	0	0
LOC_Os06g14070	-6.67731	14.3165	14.0242	0	0
LOC_Os03g22170	-6.67481	11.7135	16.574	0	0
LOC_Os09g11760	-6.67356	10.412	17.849	0	0
LOC_Os12g13540	-6.66706	3.90449	24.2236	0	0
LOC_Os10g25620	-6.62416	61.1703	14.0242	0.833121	0
LOC_Os09g11900	-6.61203	19.5225	54.8218	0.833121	0
LOC_Os01g45430	-6.60955	13.015	14.0242	0	0
LOC_Os07g05840	-6.57413	42.9494	29.3233	0.833121	0
LOC_Os02g16544	-6.57325	39.0449	33.1481	0.833121	0
LOC_Os06g44760	-6.57167	40.3464	30.5982	0	0.680032
LOC_Os10g05450	-6.54532	18.221	7.64956	0	0
LOC_Os11g07820	-6.54532	18.221	7.64956	0	0
LOC_Os03g21279	-6.53981	13.015	12.7493	0	0
LOC_Os04g42760	-6.53844	11.7135	14.0242	0	0
LOC_Os09g28920	-6.52065	55.9644	14.0242	0.833121	0
LOC_Os08g43210	-6.49604	860.289	82.8702	9.16433	1.36006
LOC_Os12g16890	-6.47054	138332	135696	2633.5	456.982
LOC_Os08g07240	-6.45578	199.129	124.943	0.833121	2.72013
LOC_Os02g16820	-6.45071	103128	89057.5	1837.86	359.737
LOC_Os02g34360	-6.42246	57.2659	68.846	0	1.36006
LOC_Os01g06240	-6.4077	54.6629	10.1994	0.833121	0
LOC_Os01g55690	-6.4064	669275	579959	12813.4	1914.29
LOC_Os12g16880	-6.40296	2047.25	5296.05	70.8153	16.3208
LOC_Os01g02430	-6.39394	16.9195	6.37463	0	0
LOC_Os01g54430	-6.38933	13.015	10.1994	0	0
LOC_Os11g38850	-6.38321	7.80898	15.2991	0	0
LOC_Os02g01160	-6.38165	6.50748	16.574	0	0
LOC_Os03g61860	-6.37854	32.5374	30.5982	0.833121	0
LOC_Os11g14810	-6.37774	54.6629	8.92449	0.833121	0
LOC_Os10g26060	-6.36914	529686	451939	10481.5	1394.07
LOC_Os05g03870	-6.35699	139.26	52.272	2.49936	0
LOC_Os07g47120	-6.34746	252.49	114.743	2.49936	2.0401
LOC_Os01g50360	-6.32786	167.893	135.142	2.49936	1.36006
LOC_Os10g04900	-6.31587	344.897	464.073	9.16433	1.36006
LOC_Os04g14020	-6.30938	14.3165	7.64956	0	0
LOC_Os07g41170	-6.30129	7.80898	14.0242	0	0
LOC_Os02g16830	-6.26548	81892.8	76917.6	1792.04	272.693
LOC_Os06g21910	-6.19107	558.342	160.641	5.83185	4.08019
LOC_Os01g52900	-6.18803	1275.47	407.977	22.4943	0.680032
LOC_Os02g11790	-6.15757	398.258	39.5227	4.16561	2.0401
LOC_Os05g12670	-6.15225	620.814	562.243	14.9962	2.0401
LOC_Os10g05780	-6.14529	93.7078	126.218	3.33248	0
LOC_Os10g41880	-6.13776	63.7733	44.6224	1.66624	0
LOC_Os02g31210	-6.13509	340.992	430.925	9.99745	1.36006
LOC_Os07g49120	-6.11948	808.229	810.853	12.4968	10.8805
LOC_Os02g15178	-6.11107	19608.3	12922.7	463.215	7.48036
LOC_Os01g38650	-6.07434	689.793	668.062	15.8293	4.76023
LOC_Os09g19840	-6.07142	91.1048	65.0213	2.49936	0
LOC_Os04g02490	-6.04719	88.5018	6.37463	0	1.36006
LOC_Os06g31070	-6.03815	93784.6	102002	2604.34	375.378
LOC_Os05g26350	-6.02499	38180.7	24326.9	877.276	82.964
LOC_Os02g45440	-6.0139	78.0898	66.2962	0.833121	1.36006
LOC_Os04g06590	-5.98061	590.88	248.611	4.99873	8.16039
LOC_Os05g05290	-5.89153	687.19	261.36	9.99745	6.12029
LOC_Os06g23030	-5.88978	36.4419	8.92449	0.833121	0
LOC_Os02g15070	-5.87647	21042.6	28563.5	763.139	81.6039
LOC_Os08g36920	-5.86395	87.2003	5.09971	1.66624	0
LOC_Os06g06150	-5.84336	40.3464	3.82478	0.833121	0
LOC_Os09g27270	-5.80429	33.8389	8.92449	0.833121	0
LOC_Os05g35690	-5.7927	2114.93	1013.57	49.9873	6.80032
LOC_Os04g35490	-5.7924	165.29	12.7493	3.33248	0
LOC_Os02g15250	-5.78406	1254.64	242.236	23.3274	4.08019
LOC_Os05g26720	-5.75829	11341.2	10121.6	367.406	29.2414
LOC_Os05g18670	-5.75358	143.165	201.438	6.66497	0
LOC_Os01g60360	-5.74866	398.258	587.741	16.6624	2.0401
LOC_Os08g28670	-5.74259	152.275	59.9216	4.16561	0
LOC_Os06g01195	-5.73662	545.327	406.702	14.1631	4.08019
LOC_Os07g10870	-5.72354	98.9138	62.4714	2.49936	0.680032
LOC_Os07g11360	-5.71375	10786.8	4454.59	278.262	12.2406
LOC_Os11g42400	-5.71105	19.5225	20.3988	0.833121	0
LOC_Os10g39610	-5.70892	1084.15	289.408	24.9936	1.36006
LOC_Os10g32720	-5.70533	20286.4	8177.38	515.702	29.9214
LOC_Os07g45550	-5.70321	54.6629	63.7463	1.66624	0.680032
LOC_Os10g29549	-5.66886	12632.3	11702.6	449.885	28.5614
LOC_Os04g14370	-5.61597	22.1254	15.2991	0.833121	0
LOC_Os11g41770	-5.5885	42.9494	29.3233	0.833121	0.680032
LOC_Os02g25860	-5.58357	3731.39	3322.46	129.134	18.3609
LOC_Os11g01240	-5.55907	26.0299	47.1723	1.66624	0
LOC_Os04g33150	-5.53157	11897	9057.08	413.228	40.1219
LOC_Os06g31060	-5.52787	996.946	804.479	36.6573	2.72013
LOC_Os11g11440	-5.50939	16.9195	17.849	0.833121	0
LOC_Os07g11330	-5.49867	56473.2	28693.5	1806.21	77.5237
LOC_Os10g41838	-5.47791	173.099	2.54985	3.33248	0.680032
LOC_Os11g42500	-5.47196	122.341	136.417	0.833121	4.76023
LOC_Os03g31360	-5.47076	581567	551236	23926.4	1617.8
LOC_Os04g47960	-5.4574	23.4269	10.1994	0.833121	0
LOC_Os05g26120	-5.44225	66.3763	35.6979	2.49936	0
LOC_Os02g08040	-5.44097	19.5225	12.7493	0	0.680032
LOC_Os02g29090	-5.426	28.6329	72.6708	2.49936	0
LOC_Os02g15169	-5.41231	17181.1	13551.2	390.734	331.176
LOC_Os03g55680	-5.40634	101.517	1.27493	2.49936	0
LOC_Os08g03020	-5.39993	20.8239	11.4743	0.833121	0
LOC_Os08g23870	-5.39028	1915.8	836.352	61.651	4.08019
LOC_Os02g36190	-5.37762	20.8239	39.5227	0	1.36006
LOC_Os03g62220	-5.35663	169.195	80.3204	4.16561	2.0401
LOC_Os02g15080	-5.33965	18.221	12.7493	0.833121	0
LOC_Os03g45480	-5.30661	46.8539	77.7705	3.33248	0
LOC_Os03g53350	-5.29084	156.18	89.2449	5.83185	0.680032
LOC_Os02g28590	-5.28966	162.687	152.991	8.33121	0
LOC_Os11g41720	-5.28376	122.341	192.514	8.33121	0
LOC_Os02g30100	-5.25817	858.988	676.986	28.3261	12.2406
LOC_Os05g26460	-5.24114	5986.88	3747.01	196.617	61.2029
LOC_Os08g09820	-5.23819	174.401	56.0968	4.16561	2.0401
LOC_Os07g11630	-5.1488	36469.2	20911.3	1556.27	61.2029
LOC_Os02g15090	-5.14805	66550.7	66915.8	3560.76	203.33
LOC_Os03g57960	-5.14446	13171.1	4953.09	498.206	14.2807
LOC_Os07g20340	-5.12338	1672.42	290.683	44.9885	11.5606
LOC_Os08g25440	-5.11233	48.1554	89.2449	4.16561	0
LOC_Os05g26440	-5.11135	1002.15	706.309	47.4879	2.0401
LOC_Os02g15020	-5.08382	402.162	58.6466	7.49809	6.12029
LOC_Os02g46400	-5.07032	347.5	154.266	12.4968	2.72013
LOC_Os02g15150	-5.04908	448518	398404	24416.3	1164.9
LOC_Os07g28480	-5.04817	132.753	116.018	4.16561	3.40016
LOC_Os07g12090	-5.04461	476.348	252.435	21.6611	0.680032
LOC_Os03g46100	-5.03945	29114.5	14434.7	1259.68	64.6031
LOC_Os05g50850	-5.03723	231.666	94.3446	6.66497	3.40016
LOC_Os04g54230	-5.03292	851.179	80.3204	22.4943	6.12029
LOC_Os03g61610	-5.0178	111.929	34.423	2.49936	2.0401
LOC_Os08g28000	-5.00767	35.1404	15.2991	1.66624	0
LOC_Os09g28150	-5.00679	36.4419	14.0242	1.66624	0
LOC_Os03g51530	-5.00333	2017.32	573.717	67.4828	13.6006
LOC_Os08g06810	-4.97963	75.4868	14.0242	0	2.72013
LOC_Os11g26790	-4.96765	1155.73	104.544	23.3274	17.0008
LOC_Os07g34520	-4.95482	71.5823	16.574	0	2.72013
LOC_Os07g48190	-4.94885	52.0599	40.7977	1.66624	1.36006
LOC_Os03g55770	-4.92631	961.806	150.441	29.9924	6.80032
LOC_Os05g26240	-4.88546	330.58	297.058	20.828	0.680032
LOC_Os03g37900	-4.87724	39.0449	28.0484	1.66624	0.680032
LOC_Os12g38340	-4.87145	33.8389	10.1994	0.833121	0.680032
LOC_Os09g11160	-4.85004	81.9943	25.4985	1.66624	2.0401
LOC_Os06g23350	-4.84451	59.8688	3.82478	0.833121	1.36006
LOC_Os11g34960	-4.84117	145.768	81.5953	7.49809	0.680032
LOC_Os08g08090	-4.83701	1155.73	151.716	39.1567	6.80032
LOC_Os03g10110	-4.83633	6204.23	2135.5	279.096	12.9206
LOC_Os07g37280	-4.83283	148.371	38.2478	1.66624	4.76023
LOC_Os12g28090	-4.82719	126.245	65.0213	3.33248	3.40016
LOC_Os12g40180	-4.813	338.389	150.441	9.99745	7.48036
LOC_Os04g33140	-4.80861	62.4718	87.9699	4.16561	1.36006
LOC_Os12g15980	-4.75585	58.5674	65.0213	3.33248	1.36006
LOC_Os01g16920	-4.75184	832.958	182.315	32.4917	5.44026
LOC_Os01g74590	-4.74536	1153.13	1076.04	76.6471	6.80032
LOC_Os02g33410	-4.74211	19.5225	19.1239	0	1.36006
LOC_Os04g49160	-4.72195	54.6629	42.0726	0.833121	2.72013
LOC_Os11g33000	-4.70675	77932.3	90470.1	6154.26	294.454
LOC_Os12g01970	-4.69054	152.275	53.5469	7.49809	0.680032
LOC_Os08g01490	-4.6788	42.9494	38.2478	3.33248	0
LOC_Os08g36040	-4.67429	61.1703	20.3988	3.33248	0
LOC_Os12g07850	-4.66973	130.15	118.568	9.99745	0
LOC_Os12g31320	-4.66759	110.627	62.4714	4.16561	2.72013
LOC_Os01g25450	-4.6599	1876.76	3591.47	169.124	47.6023
LOC_Os11g09040	-4.64294	31.2359	6.37463	0.833121	0.680032
LOC_Os09g28530	-4.63812	134.054	137.692	9.16433	2.0401
LOC_Os03g21650	-4.63004	126.245	28.0484	4.99873	1.36006
LOC_Os11g09270	-4.62795	14.3165	44.6224	2.49936	0
LOC_Os12g17030	-4.62484	3701.46	3341.58	269.931	15.6407
LOC_Os12g12640	-4.62253	63.7733	108.369	5.83185	1.36006
LOC_Os05g30000	-4.60584	37.7434	39.5227	3.33248	0
LOC_Os08g37470	-4.60566	415.177	91.7947	18.3287	2.72013
LOC_Os03g07226	-4.60108	8533.91	7778.33	533.197	139.407
LOC_Os02g47330	-4.59162	295.44	156.816	18.3287	0.680032
LOC_Os07g01690	-4.58153	89.8033	56.0968	4.16561	2.0401
LOC_Os06g21360	-4.57618	433.398	209.088	22.4943	4.76023
LOC_Os06g21890	-4.57238	748.361	317.457	38.3236	6.80032
LOC_Os09g26380	-4.55278	235.571	58.6466	9.99745	2.72013
LOC_Os12g03220	-4.54948	33.8389	33.1481	0	2.72013
LOC_Os12g40774	-4.54937	171.798	100.719	9.16433	2.72013
LOC_Os04g09900	-4.54441	50.7584	56.0968	3.33248	1.36006
LOC_Os12g22970	-4.54202	44.2509	11.4743	2.49936	0
LOC_Os12g27830	-4.54095	735.346	302.158	29.1592	15.6407
LOC_Os06g16120	-4.53267	39.0449	14.0242	1.66624	0.680032
LOC_Os10g41160	-4.52904	6737.85	6373.36	526.532	41.482
LOC_Os01g27530	-4.52793	130.15	76.4956	9.16433	0
LOC_Os02g41490	-4.52526	32.5374	38.2478	2.49936	0.680032
LOC_Os06g04940	-4.51582	363.118	119.843	19.9949	1.36006
LOC_Os07g05940	-4.51144	55.9644	12.7493	1.66624	1.36006
LOC_Os02g46970	-4.50127	44.2509	25.4985	2.49936	0.680032
LOC_Os11g26570	-4.5011	1805.18	334.031	82.479	12.2406
LOC_Os04g40750	-4.47967	121.039	71.3959	7.49809	1.36006
LOC_Os05g41970	-4.47372	300483	267693	24792	779.317
LOC_Os01g57050	-4.46998	75.4868	14.0242	4.16561	0
LOC_Os07g02430	-4.45073	58.5674	94.3446	5.83185	1.36006
LOC_Os05g39950	-4.4507	3520.55	2502.68	176.622	99.2847
LOC_Os10g37680	-4.44204	537.518	304.707	34.9911	4.08019
LOC_Os01g24030	-4.43648	157.481	16.574	7.49809	0.680032
LOC_Os02g09090	-4.43433	48.1554	38.2478	4.16561	0
LOC_Os03g38170	-4.43416	46.8539	39.5227	4.16561	0
LOC_Os06g49340	-4.41493	167.893	89.2449	6.66497	5.44026
LOC_Os05g45460	-4.41085	216.048	232.037	16.6624	4.76023
LOC_Os10g26430	-4.40961	363.118	673.161	44.9885	4.08019
LOC_Os02g12510	-4.40835	127.547	161.916	8.33121	5.44026
LOC_Os07g04050	-4.40325	320.168	168.29	19.9949	3.40016
LOC_Os02g55560	-4.39204	8320.47	4115.46	457.383	135.326
LOC_Os04g49180	-4.38256	174.401	147.891	11.6637	4.08019
LOC_Os02g09190	-4.3757	330.58	234.587	24.1605	3.40016
LOC_Os11g14060	-4.37029	277.219	173.39	16.6624	5.44026
LOC_Os07g02550	-4.35741	234.269	100.719	12.4968	4.08019
LOC_Os05g50770	-4.35342	76.7883	49.7221	4.99873	1.36006
LOC_Os09g29570	-4.34413	71.5823	26.7735	4.99873	0
LOC_Os08g05020	-4.34249	57.2659	24.2236	4.16561	0
LOC_Os09g20440	-4.33876	66.3763	15.2991	4.16561	0
LOC_Os03g08834	-4.32686	28.6329	33.1481	2.49936	0.680032
LOC_Os02g19450	-4.31617	63.7733	16.574	4.16561	0
LOC_Os07g07800	-4.30628	419.082	196.339	26.6599	4.76023
LOC_Os06g06520	-4.29925	734.044	247.336	35.8242	14.2807
LOC_Os01g11690	-4.29144	33.8389	42.0726	3.33248	0.680032
LOC_Os10g25170	-4.28432	147.069	54.8218	4.16561	6.12029
LOC_Os02g12460	-4.27769	456.825	281.759	34.9911	3.40016
LOC_Os05g30490	-4.26744	748.361	290.683	50.8204	3.40016
LOC_Os09g16260	-4.26063	1093.26	376.103	70.8153	6.12029
LOC_Os02g27730	-4.2593	24.7284	19.1239	1.66624	0.680032
LOC_Os11g24070	-4.25056	580.468	655.312	30.8255	34.0016
LOC_Os05g26480	-4.24347	420.383	326.381	38.3236	1.36006
LOC_Os05g15380	-4.23359	23.4269	49.7221	3.33248	0.680032
LOC_Os07g49350	-4.23043	72.8838	10.1994	1.66624	2.72013
LOC_Os10g05520	-4.22826	57.2659	58.6466	4.99873	1.36006
LOC_Os01g20850	-4.20134	24.7284	19.1239	2.49936	0
LOC_Os05g10625	-4.19886	698.904	525.27	54.1529	12.9206
LOC_Os04g25370	-4.16635	59.8688	36.9729	4.16561	1.36006
LOC_Os11g42950	-4.16193	10.412	29.3233	0.833121	1.36006
LOC_Os08g04480	-4.15931	321.47	355.705	34.158	4.08019
LOC_Os06g11812	-4.15689	1384.79	956.195	116.637	14.9607
LOC_Os10g02750	-4.14834	50.7584	15.2991	1.66624	2.0401
LOC_Os03g53620	-4.14133	149.672	24.2236	9.99745	0
LOC_Os05g09708	-4.13455	136.657	90.5198	12.4968	0.680032
LOC_Os02g26720	-4.12669	356.61	317.457	30.8255	8.16039
LOC_Os06g45930	-4.12358	377.434	225.662	23.3274	11.5606
LOC_Os01g57020	-4.12029	355.309	145.342	24.9936	4.08019
LOC_Os11g18130	-4.11757	40.3464	29.3233	4.16561	0
LOC_Os08g13210	-4.11693	33.8389	21.6738	3.33248	0
LOC_Os01g11780	-4.11408	209.541	135.142	13.3299	6.80032
LOC_Os05g44260	-4.10913	117.135	56.0968	1.66624	8.16039
LOC_Os06g51140	-4.09413	53.3614	29.3233	4.99873	0
LOC_Os04g37680	-4.09148	170.496	135.142	17.4955	0.680032
LOC_Os01g11480	-4.0883	171.798	28.0484	9.16433	2.72013
LOC_Os01g50000	-4.0772	59.8688	33.1481	4.99873	0.680032
LOC_Os10g42780	-4.06966	63.7733	318.732	13.3299	9.52045
LOC_Os04g01470	-4.05724	18.221	31.8732	1.66624	1.36006
LOC_Os09g36010	-4.05501	533.614	512.521	55.8191	7.48036
LOC_Os05g16160	-4.0521	80.6928	57.3717	4.99873	3.40016
LOC_Os03g55980	-4.052	340.992	144.067	9.99745	19.0409
LOC_Os10g40200	-4.03614	130.15	16.574	4.16561	4.76023
LOC_Os02g32210	-4.03435	45.5524	47.1723	5.83185	0
LOC_Os05g08380	-4.03148	89.8033	85.4201	7.49809	3.40016
LOC_Os06g19820	-4.02485	108.024	57.3717	8.33121	2.0401
LOC_Os12g43140	-4.02465	165.29	33.1481	7.49809	4.76023
LOC_Os11g04680	-4.0169	16.9195	43.3475	1.66624	2.0401
LOC_Os11g29670	-4.01507	126.245	40.7977	9.16433	1.36006
LOC_Os04g59300	-4.00149	45.5524	40.7977	4.16561	1.36006
LOC_Os03g63210	-3.99344	170.496	109.644	15.8293	2.0401
LOC_Os06g45140	-3.97847	1755.72	887.349	107.473	60.5229
LOC_Os05g10790	-3.97372	74.1853	50.9971	7.49809	0.680032
LOC_Os02g46270	-3.96919	81.9943	48.4472	4.99873	3.40016
LOC_Os06g29250	-3.96337	50.7584	45.8974	4.99873	1.36006
LOC_Os06g11510	-3.94885	197.828	225.662	21.6611	6.12029
LOC_Os09g10300	-3.94536	106.723	82.8702	12.4968	0
LOC_Os11g16924	-3.94506	70.2808	17.849	0.833121	4.76023
LOC_Os06g05000	-3.94445	9434.55	4949.27	745.643	189.049
LOC_Os05g30660	-3.94151	596.086	386.303	46.6548	17.6808
LOC_Os04g43360	-3.93643	382.64	99.4443	28.3261	3.40016
LOC_Os06g34550	-3.93489	85.8988	44.6224	6.66497	2.0401
LOC_Os07g40890	-3.92971	35.1404	20.3988	0.833121	2.72013
LOC_Os02g36749	-3.90451	91.1048	77.7705	10.8306	0.680032
LOC_Os08g38190	-3.8987	81.9943	76.4956	6.66497	4.08019
LOC_Os01g46910	-3.89854	218.651	150.441	21.6611	3.40016
LOC_Os07g28180	-3.89747	70.2808	26.7735	6.66497	0
LOC_Os10g35050	-3.88514	19695.6	15218.8	2106.96	256.372
LOC_Os10g26150	-3.88018	3540.07	1851.19	236.606	129.886
LOC_Os11g04580	-3.87878	101.517	91.7947	13.3299	0
LOC_Os03g19860	-3.87614	249.887	155.541	22.4943	5.44026
LOC_Os05g28760	-3.86226	20.8239	22.9487	1.66624	1.36006
LOC_Os12g09540	-3.85485	1129.7	406.702	79.9796	26.5213
LOC_Os10g21800	-3.84344	149.672	170.84	9.99745	12.2406
LOC_Os10g20530	-3.84156	53.3614	28.0484	5.83185	0
LOC_Os07g41810	-3.84094	8683.59	5405.69	753.141	230.531
LOC_Os04g35430	-3.83702	269.41	21.6738	19.1618	1.36006
LOC_Os07g29760	-3.82902	2431.2	1121.94	211.613	38.7618
LOC_Os03g08460	-3.82383	1288.48	1221.38	163.292	14.2807
LOC_Os07g47620	-3.82247	3287.58	1415.17	264.099	68.6833
LOC_Os07g27030	-3.81484	62.4718	49.7221	7.49809	0.680032
LOC_Os01g70525	-3.80797	618.211	382.478	68.3159	3.40016
LOC_Os06g30370	-3.80074	4503.18	2241.32	367.406	116.966
LOC_Os01g11020	-3.80068	104.12	14.0242	5.83185	2.72013
LOC_Os05g25040	-3.79856	122.341	104.544	12.4968	4.08019
LOC_Os06g04630	-3.79362	44.2509	34.423	5.83185	0
LOC_Os05g47820	-3.79347	2294.54	2080.68	283.261	32.6416
LOC_Os08g28010	-3.79076	115.833	155.541	19.1618	0.680032
LOC_Os02g26810	-3.78027	190.019	56.0968	13.3299	4.76023
LOC_Os09g35620	-3.77288	45.5524	35.6979	2.49936	3.40016
LOC_Os03g28100	-3.76509	108.024	36.9729	6.66497	4.08019
LOC_Os10g23080	-3.76244	108.024	43.3475	9.99745	1.36006
LOC_Os07g38570	-3.7377	292.837	165.74	16.6624	17.6808
LOC_Os10g39640	-3.73105	2481.95	733.083	149.129	93.1644
LOC_Os06g42824	-3.7256	214.747	98.1694	19.1618	4.76023
LOC_Os05g05570	-3.724	68.9793	15.2991	5.83185	0.680032
LOC_Os01g50910	-3.71901	2225.56	331.481	154.961	39.4419
LOC_Os01g62830	-3.70485	113.23	39.5227	9.16433	2.72013
LOC_Os05g39320	-3.702	61.1703	84.1452	4.99873	6.12029
LOC_Os08g29580	-3.70081	45.5524	71.3959	9.16433	0
LOC_Os10g01844	-3.69845	55.9644	62.4714	5.83185	3.40016
LOC_Os12g32930	-3.69767	109.326	80.3204	14.1631	0.680032
LOC_Os11g31630	-3.68809	119.738	36.9729	11.6637	0.680032
LOC_Os03g50364	-3.68766	702.808	355.705	64.1503	18.3609
LOC_Os03g18490	-3.68594	178.305	50.9971	16.6624	1.36006
LOC_Os10g36020	-3.68339	529.709	45.8974	37.4904	7.48036
LOC_Os11g02650	-3.6741	166.592	103.269	16.6624	4.76023
LOC_Os04g54210	-3.66819	1697.15	382.478	106.639	57.1227
LOC_Os02g44840	-3.66662	265.505	140.242	27.493	4.76023
LOC_Os05g50650	-3.65893	217.35	170.84	20.828	10.2005
LOC_Os11g47640	-3.65008	393.052	151.716	34.158	9.52045
LOC_Os05g29810	-3.64243	1313.21	642.563	121.636	35.3617
LOC_Os02g06560	-3.64174	376.133	107.094	26.6599	12.2406
LOC_Os10g26700	-3.64166	1811.68	1801.47	259.934	29.9214
LOC_Os05g39580	-3.64149	32.5374	21.6738	0.833121	3.40016
LOC_Os02g29140	-3.63823	596.086	609.415	88.3108	8.84042
LOC_Os06g01190	-3.63584	52.0599	30.5982	2.49936	4.08019
LOC_Os01g25170	-3.63371	152.275	109.644	19.9949	1.36006
LOC_Os04g20774	-3.63192	603.894	654.037	94.9758	6.80032
LOC_Os07g47790	-3.62862	568.754	197.614	38.3236	23.8011
LOC_Os07g39860	-3.61746	481.554	89.2449	35.8242	10.8805
LOC_Os06g51084	-3.61134	178265	119263	21386.2	2958.82
LOC_Os01g50730	-3.60984	158.783	182.315	15.8293	12.2406
LOC_Os04g34580	-3.60083	59.8688	57.3717	4.16561	5.44026
LOC_Os02g36210	-3.59861	66.3763	65.0213	8.33121	2.72013
LOC_Os03g56600	-3.59543	106.723	90.5198	12.4968	4.08019
LOC_Os06g01870	-3.59359	239.475	229.487	24.1605	14.9607
LOC_Os03g51350	-3.59287	810.832	124.943	56.6522	21.081
LOC_Os03g49740	-3.59149	165.29	155.541	20.828	6.12029
LOC_Os11g25530	-3.58948	148.371	61.1965	9.99745	7.48036
LOC_Os08g40690	-3.58648	33.8389	464.073	14.1631	27.2013
LOC_Os04g54310	-3.57212	1341.84	483.197	129.967	23.8011
LOC_Os04g33115	-3.56981	296.741	53.5469	28.3261	1.36006
LOC_Os06g34540	-3.56406	32.5374	29.3233	2.49936	2.72013
LOC_Os05g31910	-3.55647	66.3763	65.0213	4.99873	6.12029
LOC_Os10g40040	-3.55513	252.49	24.2236	21.6611	2.0401
LOC_Os08g12449	-3.55458	406.067	84.1452	35.8242	6.12029
LOC_Os03g58890	-3.55105	4301.45	1273.65	414.061	61.883
LOC_Os03g56500	-3.55002	66.3763	87.9699	4.16561	8.84042
LOC_Os02g45590	-3.54933	504.981	396.502	54.986	22.4411
LOC_Os02g30080	-3.54792	286.329	114.743	32.4917	2.0401
LOC_Os07g46470	-3.54699	363.118	188.689	36.6573	10.8805
LOC_Os06g04990	-3.53601	12992.8	8591.73	1465.46	395.779
LOC_Os03g49820	-3.52762	153.577	133.867	14.1631	10.8805
LOC_Os01g63810	-3.52752	454.222	121.118	23.3274	26.5213
LOC_Os02g38040	-3.52632	96.3108	75.2207	6.66497	8.16039
LOC_Os09g31040	-3.52593	326.676	47.1723	25.8268	6.80032
LOC_Os02g30955	-3.52012	277.219	218.012	24.9936	18.3609
LOC_Os12g32200	-3.50825	376.133	137.692	39.9898	5.44026
LOC_Os03g53730	-3.5048	598.688	597.941	69.149	36.7218
LOC_Os01g35980	-3.5024	114.532	42.0726	13.3299	0.680032
LOC_Os09g14240	-3.50133	256.395	173.39	22.4943	15.6407
LOC_Os03g20680	-3.50066	1816.89	356.979	101.641	90.4443
LOC_Os09g25720	-3.48934	670.271	269.01	60.8178	23.1211
LOC_Os05g45020	-3.48764	5230.72	1227.75	324.917	250.932
LOC_Os01g13180	-3.48719	532.312	342.955	64.1503	14.2807
LOC_Os01g19820	-3.4794	4019.02	1084.96	364.074	93.8445
LOC_Os03g10310	-3.47606	952.696	761.131	96.642	57.8028
LOC_Os10g39420	-3.47302	55473.7	38887.8	7378.95	1119.33
LOC_Os03g09070	-3.47225	2126.65	1447.04	292.425	29.9214
LOC_Os05g39250	-3.46894	606.497	161.916	60.8178	8.84042
LOC_Os05g42150	-3.45848	826.45	633.639	92.4764	40.8019
LOC_Os01g21120	-3.44413	6074.09	2676.07	609.845	194.489
LOC_Os10g32740	-3.43787	429.494	355.705	66.6497	6.12029
LOC_Os09g34950	-3.43252	61.1703	161.916	8.33121	12.2406
LOC_Os07g34620	-3.42861	10074.9	6291.76	1357.15	163.208
LOC_Os11g36760	-3.41686	251.189	365.904	53.3197	4.76023
LOC_Os11g31380	-3.41498	502.378	341.68	73.3146	6.12029
LOC_Os04g49980	-3.41361	1157.03	249.886	74.9809	57.1227
LOC_Os01g07480	-3.40935	14.3165	43.3475	4.16561	1.36006
LOC_Os03g59460	-3.40773	286.329	160.641	38.3236	4.08019
LOC_Os07g39700	-3.40762	2242.48	882.249	242.438	52.3625
LOC_Os03g21500	-3.40461	27.3314	28.0484	2.49936	2.72013
LOC_Os02g32840	-3.40297	544.026	168.29	33.3248	34.0016
LOC_Os08g01370	-3.4025	268.108	85.4201	6.66497	26.5213
LOC_Os09g31420	-3.4008	57.2659	38.2478	4.99873	4.08019
LOC_Os05g37780	-3.39896	309.756	101.994	32.4917	6.80032
LOC_Os11g02080	-3.39567	18545	6338.94	1737.06	627.67
LOC_Os12g13140	-3.39489	123.642	68.846	15.8293	2.72013
LOC_Os07g04730	-3.39136	74.1853	48.4472	9.16433	2.72013
LOC_Os06g42210	-3.38739	66.3763	81.5953	11.6637	2.72013
LOC_Os04g20749	-3.38605	275.917	121.118	26.6599	11.5606
LOC_Os01g63010	-3.38602	265.505	68.846	23.3274	8.84042
LOC_Os04g17660	-3.38022	1893.68	1788.72	294.925	59.1628
LOC_Os09g21040	-3.3745	115.833	85.4201	9.16433	10.2005
LOC_Os01g54980	-3.36978	44.2509	72.6708	10.8306	0.680032
LOC_Os03g16940	-3.36888	1287.18	637.463	119.969	66.6432
LOC_Os03g06210	-3.3597	79.3913	25.4985	8.33121	2.0401
LOC_Os09g36850	-3.35202	188.717	38.2478	18.3287	4.08019
LOC_Os03g07730	-3.35135	29.9344	15.2991	1.66624	2.72013
LOC_Os04g38525	-3.34091	178.305	113.468	28.3261	0.680032
LOC_Os07g36920	-3.34083	1694.55	1073.49	252.436	21.081
LOC_Os03g31750	-3.33973	771.788	210.363	46.6548	50.3224
LOC_Os11g05170	-3.33953	1114.08	354.43	124.968	20.401
LOC_Os02g43230	-3.33944	71.5823	68.846	4.16561	9.52045
LOC_Os03g21750	-3.3381	50.7584	53.5469	9.16433	1.36006
LOC_Os01g65620	-3.33267	269.41	128.768	31.6586	8.16039
LOC_Os07g44430	-3.3299	8125.24	4998.99	1065.56	240.051
LOC_Os11g10510	-3.32902	7026.78	4311.8	750.642	378.098
LOC_Os05g50940	-3.32715	395.655	156.816	45.8217	9.52045
LOC_Os01g21590	-3.32656	8825.45	2310.17	872.278	238.011
LOC_Os01g15220	-3.32417	39.0449	29.3233	4.16561	2.72013
LOC_Os08g03420	-3.31646	5927.02	2073.03	682.326	121.046
LOC_Os08g14890	-3.31337	28.6329	24.2236	3.33248	2.0401
LOC_Os04g35160	-3.31242	308.455	133.867	36.6573	8.16039
LOC_Os01g65640	-3.30377	147.069	142.792	15.8293	13.6006
LOC_Os06g46980	-3.30022	524.503	152.991	57.4854	11.5606
LOC_Os12g04424	-3.29153	462.031	512.521	54.1529	45.5622
LOC_Os03g02300	-3.28674	1589.13	517.62	154.961	61.2029
LOC_Os07g06070	-3.28198	61.1703	52.272	3.33248	8.16039
LOC_Os04g55780	-3.2812	327.977	205.263	37.4904	17.6808
LOC_Os09g29584	-3.27354	40.3464	34.423	5.83185	2.0401
LOC_Os03g03810	-3.26811	51091.6	31361.9	6263.4	2295.79
LOC_Os05g32150	-3.26626	80.6928	45.8974	4.16561	8.84042
LOC_Os08g08100	-3.26248	1164.84	495.946	151.628	21.761
LOC_Os06g11820	-3.25362	191.32	54.8218	14.9962	10.8805
LOC_Os09g06770	-3.24815	135.356	89.2449	4.99873	18.3609
LOC_Os06g48880	-3.23919	83.2958	75.2207	10.8306	6.12029
LOC_Os08g38910	-3.23612	12115.6	9505.85	1961.17	333.896
LOC_Os10g41640	-3.23607	70.2808	47.1723	4.16561	8.16039
LOC_Os01g48030	-3.23576	42.9494	39.5227	2.49936	6.12029
LOC_Os02g52450	-3.22509	601.291	596.666	89.1439	39.4419
LOC_Os12g02040	-3.22464	21456.5	6676.79	2165.28	844.6
LOC_Os07g39080	-3.22303	36.4419	43.3475	6.66497	2.0401
LOC_Os02g10950	-3.22168	122.341	140.242	21.6611	6.80032
LOC_Os01g72450	-3.21226	23.4269	26.7735	4.16561	1.36006
LOC_Os11g41365	-3.20768	96.3108	86.695	12.4968	7.48036
LOC_Os03g59350	-3.20227	204.335	184.864	35.8242	6.80032
LOC_Os02g04330	-3.19976	1944.44	861.85	272.431	33.3216
LOC_Os04g41930	-3.19012	160.084	149.166	18.3287	15.6407
LOC_Os02g36140	-3.18606	31.2359	44.6224	4.99873	3.40016
LOC_Os06g22970	-3.17086	75.4868	39.5227	6.66497	6.12029
LOC_Os06g22919	-3.1694	123.642	61.1965	12.4968	8.16039
LOC_Os04g44570	-3.16548	831.656	373.554	107.473	27.2013
LOC_Os06g46970	-3.1507	1736.2	407.977	171.623	70.0433
LOC_Os02g13860	-3.15039	83.2958	49.7221	7.49809	7.48036
LOC_Os01g05585	-3.1503	87.2003	103.269	18.3287	3.40016
LOC_Os06g04950	-3.14756	188.717	47.1723	19.9949	6.80032
LOC_Os07g37410	-3.13867	485.458	211.638	50.8204	28.5614
LOC_Os03g03520	-3.13838	767.883	552.043	114.971	35.3617
LOC_Os05g32640	-3.13828	295.44	110.919	25.8268	20.401
LOC_Os01g50890	-3.13617	40.3464	21.6738	5.83185	1.36006
LOC_Os06g23684	-3.13541	421.685	289.408	64.9834	16.3208
LOC_Os03g56290	-3.13018	67.6778	45.8974	8.33121	4.76023
LOC_Os04g40990	-3.12754	726.235	860.575	84.1452	97.2446
LOC_Os01g60810	-3.1236	41.6479	107.094	7.49809	9.52045
LOC_Os12g39220	-3.11948	52.0599	85.4201	13.3299	2.72013
LOC_Os03g17890	-3.11921	67.6778	62.4714	7.49809	7.48036
LOC_Os08g43190	-3.11113	58869.3	43803.9	8383.7	3499.45
LOC_Os07g41650	-3.10933	933.173	439.85	134.966	24.4812
LOC_Os01g54670	-3.10904	179.607	67.5711	10.8306	17.6808
LOC_Os10g28080	-3.10896	28.6329	71.3959	8.33121	3.40016
LOC_Os04g46950	-3.10644	191.32	54.8218	14.9962	13.6006
LOC_Os01g39860	-3.10619	110.627	144.067	17.4955	12.2406
LOC_Os06g16330	-3.10231	380.037	376.103	74.1478	14.2807
LOC_Os07g42250	-3.10153	236.872	177.215	34.9911	13.6006
LOC_Os08g38730	-3.09399	402.162	228.212	55.8191	18.3609
LOC_Os11g18980	-3.07709	153.577	58.6466	23.3274	2.0401
LOC_Os08g31950	-3.07166	2432.5	2162.28	404.897	142.127
LOC_Os04g49930	-3.06954	102.818	67.5711	19.1618	1.36006
LOC_Os06g39240	-3.05222	5868.45	1677.8	744.81	165.248
LOC_Os10g32190	-3.05053	65.0748	54.8218	13.3299	1.36006
LOC_Os07g36320	-3.04669	65.0748	20.3988	4.16561	6.12029
LOC_Os01g62360	-3.04473	363.118	348.055	48.321	38.0818
LOC_Os04g44500	-3.03804	458.127	160.641	48.321	27.2013
LOC_Os03g16410	-3.03638	72.8838	53.5469	10.8306	4.76023
LOC_Os05g38980	-3.03423	1293.69	1017.39	245.771	36.7218
LOC_Os04g01330	-3.03284	111.929	38.2478	15.8293	2.72013
LOC_Os07g02192	-3.03216	547.93	502.321	79.1465	49.6424
LOC_Os01g66544	-3.02817	72.8838	50.9971	9.16433	6.12029
LOC_Os02g06970	-3.02599	35.1404	45.8974	6.66497	3.40016
LOC_Os01g54030	-3.02466	987.836	257.535	127.468	25.8412
LOC_Os12g43440	-3.01807	24.7284	77.7705	5.83185	6.80032
LOC_Os03g51760	-3.01294	498.473	121.118	67.4828	9.52045
LOC_Os01g66810	-3.01274	245.983	132.592	30.8255	16.3208
LOC_Os01g63210	-3.01261	162.687	75.2207	11.6637	17.6808
LOC_Os02g54920	-3.00736	52.0599	28.0484	6.66497	3.40016
LOC_Os08g19420	-3.00513	1786.96	956.195	303.256	38.7618
LOC_Os03g47460	-3.00439	22.1254	25.4985	2.49936	3.40016
LOC_Os02g32660	-2.9969	130795	82385.8	24615.4	2089.74
LOC_Os03g28270	-2.99255	70.2808	39.5227	9.16433	4.76023
LOC_Os03g61150	-2.98971	809.531	1744.1	134.966	186.329
LOC_Os02g07930	-2.98339	663.763	195.064	58.3185	50.3224
LOC_Os03g13060	-2.97404	108.024	31.8732	12.4968	5.44026
LOC_Os04g51796	-2.96874	55.9644	35.6979	9.16433	2.72013
LOC_Os01g19940	-2.96555	192.622	90.5198	19.9949	16.3208
LOC_Os04g58734	-2.96289	45.5524	24.2236	4.16561	4.76023
LOC_Os03g58880	-2.94996	1045.1	647.663	150.795	68.6833
LOC_Os02g48480	-2.94913	8946.49	5419.71	1417.97	442.701
LOC_Os02g32370	-2.94563	2528.81	2088.33	399.898	199.93
LOC_Os09g32210	-2.94407	5808.58	5140.5	1187.2	235.971
LOC_Os02g46690	-2.93873	2254.19	1200.98	334.082	116.966
LOC_Os06g22000	-2.9353	28.6329	30.5982	5.83185	2.0401
LOC_Os10g40260	-2.93198	5156.53	4361.52	868.945	378.778
LOC_Os07g41220	-2.93023	615.608	307.257	63.3172	57.8028
LOC_Os03g49630	-2.92875	447.715	234.587	59.9847	29.9214
LOC_Os04g42120	-2.92482	62.4718	105.819	14.1631	8.16039
LOC_Os02g50690	-2.92455	249.887	713.959	61.651	65.2831
LOC_Os09g28420	-2.92425	93.7078	70.121	14.9962	6.80032
LOC_Os03g48740	-2.9217	503.679	385.028	99.9745	17.6808
LOC_Os05g49430	-2.91634	2222.96	2027.13	379.903	183.609
LOC_Os10g39770	-2.91263	1315.81	646.388	134.132	126.486
LOC_Os10g27310	-2.91246	1622.97	996.993	282.428	65.9631
LOC_Os03g57990	-2.90906	564.85	456.424	79.1465	57.1227
LOC_Os06g32550	-2.90859	26.0299	94.3446	9.99745	6.12029
LOC_Os09g36510	-2.89903	242.078	203.988	29.1592	30.6015
LOC_Os02g52340	-2.89649	1755.72	1133.41	359.075	29.2414
LOC_Os07g23730	-2.89401	42.9494	19.1239	4.99873	3.40016
LOC_Os12g43750	-2.88725	44.2509	43.3475	9.99745	2.0401
LOC_Os01g29870	-2.88093	300.646	124.943	45.8217	12.2406
LOC_Os08g03600	-2.88067	84.5973	119.843	19.1618	8.84042
LOC_Os10g25130	-2.87527	65194.6	53944.7	13958.1	2279.47
LOC_Os05g49170	-2.87419	6381.24	4777.15	1005.58	516.825
LOC_Os01g10520	-2.87384	109.326	152.991	33.3248	2.72013
LOC_Os11g14030	-2.86379	87.2003	47.1723	12.4968	6.12029
LOC_Os12g36110	-2.86187	118.436	118.568	19.1618	13.6006
LOC_Os12g05180	-2.85751	84.5973	65.0213	13.3299	7.48036
LOC_Os02g15670	-2.85492	603.894	418.176	104.973	36.7218
LOC_Os01g10080	-2.85147	5721.38	3381.11	1073.89	187.689
LOC_Os03g03490	-2.84842	329.279	298.333	49.9873	37.4018
LOC_Os02g14720	-2.84612	5422.04	2634	658.166	462.422
LOC_Os08g36580	-2.8266	167.893	149.166	25.8268	19.0409
LOC_Os08g36890	-2.82582	386.545	133.867	64.1503	9.52045
LOC_Os02g51050	-2.82437	245.983	114.743	34.158	17.0008
LOC_Os01g58670	-2.82187	108.024	66.2962	20.828	4.08019
LOC_Os03g13730	-2.81713	14165.5	10079.6	2821.78	618.83
LOC_Os03g47820	-2.81532	197.828	192.514	51.6535	4.08019
LOC_Os05g50250	-2.81363	577.865	235.861	79.9796	36.0417
LOC_Os08g30540	-2.80087	92.4063	21.6738	7.49809	8.84042
LOC_Os03g35600	-2.7913	167.893	68.846	28.3261	6.12029
LOC_Os02g50700	-2.77464	208.239	48.4472	23.3274	14.2807
LOC_Os12g14070	-2.75429	57467.6	27082	10519.8	2011.54
LOC_Os01g44220	-2.75133	94250.5	47626.2	19565.8	1504.91
LOC_Os11g24800	-2.7503	65.0748	67.5711	11.6637	8.16039
LOC_Os06g36670	-2.74592	100.215	75.2207	21.6611	4.76023
LOC_Os06g02490	-2.73844	900.636	436.025	148.296	52.3625
LOC_Os02g12410	-2.73734	113.23	48.4472	18.3287	6.12029
LOC_Os01g12640	-2.73274	272.013	132.592	44.1554	17.0008
LOC_Os03g57910	-2.73182	914.952	880.974	167.457	103.365
LOC_Os09g29130	-2.72926	286.329	141.517	56.6522	8.16039
LOC_Os02g44820	-2.72747	2252.89	859.301	248.27	221.691
LOC_Os09g32330	-2.72056	2129.25	924.322	260.767	202.65
LOC_Os03g25270	-2.71901	3199.08	1300.43	571.521	112.205
LOC_Os01g52730	-2.71875	320.168	124.943	34.9911	32.6416
LOC_Os02g03790	-2.71244	1006.06	670.611	228.275	27.8813
LOC_Os05g06560	-2.71242	108.024	35.6979	16.6624	5.44026
LOC_Os09g37610	-2.71232	4309.26	3527.72	984.749	211.49
LOC_Os11g40430	-2.71031	171.798	109.644	35.8242	7.48036
LOC_Os12g05050	-2.70165	23022.2	17100.6	4597.16	1570.87
LOC_Os02g29040	-2.70036	180.908	136.417	41.6561	7.48036
LOC_Os03g18454	-2.69721	18991.4	14974	4033.97	1203.66
LOC_Os08g06330	-2.68857	6556.94	4220.01	1165.54	506.624
LOC_Os03g43590	-2.68627	475.046	474.273	116.637	31.2815
LOC_Os03g29360	-2.68199	188.717	149.166	36.6573	16.3208
LOC_Os10g17930	-2.66905	365.721	258.81	88.3108	10.2005
LOC_Os08g25734	-2.66745	79275.5	44118.8	17745.5	1677.64
LOC_Os06g07600	-2.65966	2207.34	2092.15	456.55	224.411
LOC_Os01g07930	-2.65917	1305.4	1160.18	313.254	77.5237
LOC_Os05g02230	-2.65745	75.4868	49.7221	12.4968	7.48036
LOC_Os05g44120	-2.65321	301.947	191.239	65.8166	12.9206
LOC_Os11g26150	-2.6499	659.859	538.019	99.1414	91.8044
LOC_Os07g35335	-2.64847	58.5674	53.5469	13.3299	4.76023
LOC_Os03g45170	-2.6449	188.717	160.641	30.8255	25.1612
LOC_Os02g26480	-2.64471	2392.15	2398.14	625.674	140.767
LOC_Os10g37660	-2.6373	367.022	232.037	59.1516	37.4018
LOC_Os03g44190	-2.63379	357.912	145.342	45.8217	35.3617
LOC_Os07g08420	-2.63327	5841.12	6113.27	1469.63	457.662
LOC_Os07g48180	-2.62507	387.846	216.738	64.9834	33.3216
LOC_Os03g42780	-2.61159	66.3763	21.6738	8.33121	6.12029
LOC_Os08g10800	-2.61157	566.151	193.789	108.306	16.3208
LOC_Os01g70310	-2.61062	4664.56	4222.56	863.946	591.628
LOC_Os06g07000	-2.60767	826.45	759.856	136.632	123.766
LOC_Os04g27950	-2.60591	490.664	242.236	90.8102	29.9214
LOC_Os01g13050	-2.60555	95.0093	59.9216	17.4955	8.16039
LOC_Os06g22060	-2.605	11501.3	8564.96	2626.83	671.872
LOC_Os08g41720	-2.60058	231.666	173.39	50.8204	16.3208
LOC_Os03g16440	-2.59775	22096.8	15269.8	5043.71	1129.53
LOC_Os05g45320	-2.59601	934.475	526.545	143.297	98.6047
LOC_Os10g34020	-2.59361	29.9344	48.4472	8.33121	4.76023
LOC_Os07g41820	-2.58899	4447.21	3230.66	896.438	380.138
LOC_Os01g10040	-2.58854	218.651	332.756	43.3223	48.2823
LOC_Os01g10040	-2.58854	218.651	332.756	43.3223	48.2823
LOC_Os03g10850	-2.58511	709.316	501.046	159.959	42.162
LOC_Os02g03750	-2.58165	72.8838	52.272	9.99745	10.8805
LOC_Os01g28980	-2.5815	567.453	376.103	72.4815	85.0041
LOC_Os04g32430	-2.5792	93.7078	39.5227	9.99745	12.2406
LOC_Os11g06590	-2.57743	98.9138	77.7705	17.4955	12.2406
LOC_Os10g34260	-2.57375	219.953	136.417	34.158	25.8412
LOC_Os05g26040	-2.57272	5428.54	5709.12	1467.96	404.619
LOC_Os01g38510	-2.56759	3901.89	3323.73	943.926	275.413
LOC_Os07g02820	-2.56685	100.215	89.2449	27.493	4.76023
LOC_Os11g05310	-2.56271	577.865	474.273	116.637	61.883
LOC_Os05g49620	-2.56249	45.5524	31.8732	9.16433	4.08019
LOC_Os03g19220	-2.5597	836.862	1013.57	181.62	132.606
LOC_Os02g32380	-2.55807	352.706	195.064	55.8191	37.4018
LOC_Os02g42000	-2.55493	734.044	583.916	168.29	56.4427
LOC_Os05g26140	-2.55116	49.4569	47.1723	8.33121	8.16039
LOC_Os01g65830	-2.54251	19629.2	7924.94	3864.85	865.001
LOC_Os01g12464	-2.54027	983.932	404.152	164.125	74.8036
LOC_Os02g48710	-2.53866	849.877	137.692	134.132	36.0417
LOC_Os08g40120	-2.53808	321.47	203.988	64.9834	25.8412
LOC_Os01g43480	-2.53652	2216.45	1842.27	556.525	143.487
LOC_Os01g73780	-2.53286	7037.19	4931.42	1653.75	414.82
LOC_Os09g38340	-2.53188	1279.37	889.899	340.746	34.6817
LOC_Os03g10730	-2.52678	93.7078	62.4714	19.1618	8.16039
LOC_Os02g47950	-2.52553	346.198	335.306	72.4815	46.2422
LOC_Os04g49550	-2.52438	622.115	167.015	92.4764	44.8821
LOC_Os10g35930	-2.51995	46.8539	36.9729	9.99745	4.76023
LOC_Os12g12664	-2.51715	105.421	56.0968	12.4968	15.6407
LOC_Os11g34390	-2.50675	3540.07	2481.01	904.769	155.047
LOC_Os08g06420	-2.50638	3713.17	2919.58	833.954	333.896
LOC_Os01g60050	-2.50547	74.1853	62.4714	17.4955	6.80032
LOC_Os01g16714	-2.50418	744.456	770.056	229.941	37.4018
LOC_Os07g09814	-2.50416	1884.57	1388.4	495.707	81.6039
LOC_Os03g51459	-2.49826	1345.75	1192.06	381.569	68.0032
LOC_Os03g57490	-2.49743	396.957	145.342	64.9834	31.2815
LOC_Os10g30944	-2.49463	873.304	578.817	183.287	74.8036
LOC_Os06g04920	-2.48716	84.5973	119.843	21.6611	14.9607
LOC_Os06g09600	-2.48662	171.798	67.5711	25.8268	17.0008
LOC_Os10g39540	-2.48662	1724.48	1059.46	374.071	123.086
LOC_Os02g34990	-2.48517	2069.38	1906.02	550.693	159.808
LOC_Os05g28740	-2.48197	1517.55	3462.7	349.911	541.306
LOC_Os04g49954	-2.47743	968.314	654.037	244.104	47.6023
LOC_Os11g34710	-2.47205	430.795	409.251	126.634	25.1612
LOC_Os01g55540	-2.47036	49928	37912.5	12782.6	3068.31
LOC_Os01g24880	-2.46986	11903.5	8992.06	2610.17	1162.18
LOC_Os02g49140	-2.46975	5743.51	4828.15	1462.13	446.781
LOC_Os05g46480	-2.46928	2444.21	307.257	347.411	149.607
LOC_Os03g16760	-2.46881	1458.98	826.152	305.755	107.445
LOC_Os10g40280	-2.46667	309.756	226.937	82.479	14.9607
LOC_Os05g51119	-2.46573	166.592	262.635	46.6548	31.2815
LOC_Os04g32650	-2.46417	3930.52	2724.52	1018.07	188.369
LOC_Os09g31050	-2.45925	506.282	265.185	106.639	34.0016
LOC_Os10g40324	-2.45854	295.44	131.317	45.8217	31.9615
LOC_Os02g49720	-2.4528	6274.52	5737.17	1536.28	658.271
LOC_Os08g43550	-2.45074	327.977	77.7705	37.4904	36.7218
LOC_Os06g19444	-2.44478	1406.92	892.449	257.434	165.248
LOC_Os09g23300	-2.44227	351.404	381.203	117.47	17.6808
LOC_Os01g47410	-2.44205	31264.6	26677.8	8209.57	2453.56
LOC_Os05g51470	-2.43933	2450.72	1152.53	545.694	119.006
LOC_Os10g02480	-2.43443	114.532	181.04	27.493	27.2013
LOC_Os09g38870	-2.43073	97.6123	73.9457	13.3299	18.3609
LOC_Os03g19290	-2.42769	2657.66	531.644	403.231	189.729
LOC_Os08g35500	-2.42594	72.8838	36.9729	11.6637	8.84042
LOC_Os05g18604	-2.41516	2163.09	1222.65	466.548	168.648
LOC_Os12g41140	-2.41167	4991.24	3940.8	1063.06	616.109
LOC_Os02g35660	-2.40815	113.23	135.142	25.8268	21.081
LOC_Os08g40930	-2.40794	19672.1	11784.1	4912.91	1014.61
LOC_Os02g14110	-2.40486	8833.26	6829.78	2364.4	593.668
LOC_Os02g07730	-2.40413	235.571	86.695	31.6586	29.2414
LOC_Os09g27420	-2.39903	12494.4	10831.8	3389.97	1032.97
LOC_Os07g12630	-2.39742	534.915	283.034	132.466	23.1211
LOC_Os06g14670	-2.39666	182.21	89.2449	24.9936	26.5213
LOC_Os03g06360	-2.3919	1826	574.992	228.275	229.171
LOC_Os10g39710	-2.39181	157.481	147.891	32.4917	25.8412
LOC_Os04g02880	-2.38966	95.0093	193.789	25.8268	29.2414
LOC_Os09g10780	-2.38944	180.908	98.1694	35.8242	17.6808
LOC_Os06g46284	-2.38049	11601.5	6239.49	1632.92	1793.25
LOC_Os03g12230	-2.37942	4002.1	2821.41	992.247	319.615
LOC_Os03g02544	-2.37469	135.356	81.5953	29.1592	12.9206
LOC_Os01g04230	-2.36555	79.3913	71.3959	14.9962	14.2807
LOC_Os02g13020	-2.36492	486.76	279.209	72.4815	76.1636
LOC_Os02g09910	-2.35525	516.694	309.807	122.469	39.4419
LOC_Os12g02450	-2.34969	63.7733	76.4956	17.4955	10.2005
LOC_Os07g37454	-2.34832	162.687	68.846	25.8268	19.7209
LOC_Os01g62190	-2.34436	245.983	119.843	32.4917	39.4419
LOC_Os01g12560	-2.34195	451.619	248.611	113.304	25.1612
LOC_Os01g49830	-2.34153	1224.71	581.367	139.131	216.93
LOC_Os03g12520	-2.33948	157.481	173.39	34.158	31.2815
LOC_Os06g05010	-2.33935	3057.22	1468.72	598.181	296.494
LOC_Os02g48370	-2.33532	252.49	196.339	64.1503	25.1612
LOC_Os02g31140	-2.33408	990.439	344.23	187.452	77.5237
LOC_Os06g02028	-2.33217	4521.4	3221.74	1024.74	513.425
LOC_Os05g12481	-2.33194	439.906	289.408	61.651	82.964
LOC_Os03g22120	-2.33123	16497.8	10792.3	3460.78	1962.57
LOC_Os04g47190	-2.33051	1224.71	893.724	224.11	197.209
LOC_Os01g18230	-2.31885	171.798	68.846	25.8268	22.4411
LOC_Os12g16690	-2.31154	1283.28	947.271	236.606	212.85
LOC_Os07g36544	-2.31151	140.562	262.635	29.9924	51.0024
LOC_Os06g30970	-2.30833	4589.08	1807.85	998.079	293.774
LOC_Os03g22560	-2.30704	2090.2	1462.34	515.702	202.65
LOC_Os05g40330	-2.30596	1000.85	640.013	231.608	100.645
LOC_Os06g45060	-2.30125	2307.55	1218.83	302.423	412.78
LOC_Os03g02560	-2.30081	2353.11	1438.12	540.696	229.171
LOC_Os04g52180	-2.30046	6465.84	4676.43	1446.3	816.039
LOC_Os03g58530	-2.29341	3720.98	3024.13	899.771	476.703
LOC_Os11g42410	-2.29081	628.623	216.738	119.969	53.0425
LOC_Os08g09230	-2.28774	16158.1	11830	4353.89	1378.43
LOC_Os01g04190	-2.28579	8524.8	7643.19	2244.43	1071.73
LOC_Os06g38960	-2.28306	1616.46	851.651	400.731	106.765
LOC_Os05g27780	-2.28257	10531.7	6215.27	1644.58	1797.33
LOC_Os05g01490	-2.27839	381.339	291.958	102.474	36.7218
LOC_Os02g55890	-2.27633	1524.05	893.724	247.437	251.612
LOC_Os02g57060	-2.27109	95.0093	114.743	26.6599	17.0008
LOC_Os02g32440	-2.26962	98.9138	63.7463	25.8268	8.16039
LOC_Os01g09230	-2.26869	91.1048	68.846	26.6599	6.80032
LOC_Os03g07890	-2.26748	3092.36	893.724	505.704	322.335
LOC_Os01g63240	-2.26648	795.215	548.218	193.284	86.3641
LOC_Os02g52620	-2.26321	154.878	117.293	31.6586	25.1612
LOC_Os07g01770	-2.2628	481.554	293.233	110.805	51.0024
LOC_Os09g37520	-2.26232	5415.53	5316.44	1422.14	815.359
LOC_Os05g47830	-2.26224	970.917	364.629	157.46	121.046
LOC_Os03g07880	-2.2611	2129.25	1524.81	505.704	257.052
LOC_Os03g55570	-2.26005	2023.83	1628.08	499.039	263.853
LOC_Os12g43600	-2.25984	143156	105712	23115.8	28846.3
LOC_Os09g32290	-2.25706	4050.26	3840.08	1118.05	533.145
LOC_Os02g43300	-2.25527	4317.06	2436.38	1053.9	361.097
LOC_Os04g49450	-2.25447	316.264	87.9699	50.8204	34.0016
LOC_Os09g30010	-2.25439	350.103	277.934	104.14	27.8813
LOC_Os01g64360	-2.25174	623.417	152.991	84.1452	78.8838
LOC_Os09g36280	-2.24853	177.004	130.043	49.9873	14.9607
LOC_Os01g16140	-2.24801	4306.65	1245.6	766.471	402.579
LOC_Os01g74500	-2.24351	108.024	77.7705	29.9924	9.52045
LOC_Os09g15284	-2.24324	710.617	586.466	168.29	106.085
LOC_Os04g58010	-2.23777	145.768	82.8702	35.8242	12.9206
LOC_Os06g04210	-2.23762	734.044	606.865	140.797	143.487
LOC_Os03g09250	-2.23702	18425.3	8284.47	4741.29	924.844
LOC_Os04g24160	-2.23397	177.004	75.2207	24.9936	28.5614
LOC_Os04g49260	-2.23366	514.091	123.668	75.814	59.8429
LOC_Os03g61120	-2.22972	2812.53	1792.55	730.647	251.612
LOC_Os12g04490	-2.22953	177.004	105.819	32.4917	27.8813
LOC_Os02g44990	-2.2263	1832.51	1155.08	367.406	271.333
LOC_Os01g52260	-2.22446	748.361	385.028	132.466	110.165
LOC_Os03g60080	-2.219	2320.57	689.735	339.913	306.695
LOC_Os08g06060	-2.21275	654.653	582.641	185.786	81.6039
LOC_Os07g36610	-2.20735	200.43	122.393	40.8229	29.2414
LOC_Os01g48170	-2.20233	1315.81	933.246	393.233	95.8846
LOC_Os05g50890	-2.20179	1734.9	739.457	412.395	125.806
LOC_Os01g74360	-2.19303	72.8838	59.9216	18.3287	10.8805
LOC_Os06g01800	-2.19202	106.723	94.3446	29.9924	14.2807
LOC_Os10g25800	-2.19068	114.532	144.067	35.8242	21.081
LOC_Os04g43160	-2.18665	803.023	223.112	124.135	101.325
LOC_Os01g73440	-2.17847	93.7078	118.568	21.6611	25.1612
LOC_Os06g48190	-2.1732	372.228	189.964	59.9847	64.6031
LOC_Os02g10780	-2.17251	299.344	242.236	57.4854	62.563
LOC_Os01g66720	-2.16985	1660.71	1281.3	429.89	224.411
LOC_Os04g52440	-2.16923	255.093	218.012	63.3172	42.162
LOC_Os04g54300	-2.16587	4559.14	1056.91	783.134	468.542
LOC_Os11g06650	-2.15995	860.289	405.427	225.776	57.8028
LOC_Os06g10650	-2.1593	5157.83	2933.61	1013.91	797.678
LOC_Os01g02470	-2.15925	187.416	62.4714	26.6599	29.2414
LOC_Os08g01100	-2.15132	1181.76	654.037	352.41	61.2029
LOC_Os05g48280	-2.15127	5869.75	4200.88	1500.45	767.077
LOC_Os04g47860	-2.15087	6197.73	4676.43	1818.7	630.39
LOC_Os01g08600	-2.14867	201.732	156.816	49.1541	31.9615
LOC_Os03g15690	-2.14812	914.952	692.285	280.762	82.2839
LOC_Os04g40660	-2.13896	10648.8	8813.57	2922.59	1496.75
LOC_Os06g41650	-2.13268	44.2509	40.7977	9.16433	10.2005
LOC_Os03g55776	-2.13041	1547.48	373.554	256.601	182.249
LOC_Os12g36850	-2.12988	57.2659	123.668	21.6611	19.7209
LOC_Os10g07380	-2.12791	365.721	252.435	86.6446	55.0826
LOC_Os02g38920	-2.12666	84586.9	66189.1	27627.1	6898.93
LOC_Os01g18160	-2.12276	98.9138	113.468	24.9936	23.8011
LOC_Os03g55090	-2.12257	73351.1	45054.6	21710.3	5480.38
LOC_Os11g06760	-2.12075	3769.13	2931.06	1099.72	441.341
LOC_Os12g32940	-2.12061	1573.51	1501.86	370.739	336.616
LOC_Os03g44650	-2.11896	395.655	145.342	90.8102	34.0016
LOC_Os06g36400	-2.11823	4995.14	3680.71	1507.12	491.663
LOC_Os03g52340	-2.11696	5796.87	3277.84	1491.29	601.149
LOC_Os03g38210	-2.11654	1167.44	715.234	292.425	142.127
LOC_Os06g24490	-2.11631	54.6629	53.5469	9.16433	15.6407
LOC_Os05g40212	-2.11416	162.687	127.493	35.8242	31.2815
LOC_Os05g04720	-2.10957	165.29	77.7705	33.3248	23.1211
LOC_Os01g66890	-2.10844	1101.07	373.554	192.451	149.607
LOC_Os02g14180	-2.10775	272.013	105.819	35.8242	51.6825
LOC_Os02g51404	-2.10052	52.0599	57.3717	8.33121	17.0008
LOC_Os10g07450	-2.09778	498.473	211.638	69.149	96.5646
LOC_Os08g04470	-2.09328	665.065	325.106	123.302	108.805
LOC_Os06g50950	-2.09064	61.1703	62.4714	13.3299	15.6407
LOC_Os10g05290	-2.08988	196.526	169.565	59.1516	27.2013
LOC_Os01g68370	-2.08022	1179.16	453.874	229.941	156.407
LOC_Os03g02420	-2.08006	4740.05	4596.11	1472.12	736.475
LOC_Os06g39370	-2.07665	187.416	62.4714	25.8268	33.3216
LOC_Os06g11330	-2.07513	67.6778	62.4714	16.6624	14.2807
LOC_Os03g05160	-2.07358	446.413	237.136	123.302	39.4419
LOC_Os04g42580	-2.07301	2243.78	1579.63	680.66	228.491
LOC_Os01g32364	-2.07249	1799.97	1593.66	622.341	184.969
LOC_Os02g35870	-2.07188	827.752	501.046	256.601	59.8429
LOC_Os09g30300	-2.07049	2177.4	1422.82	423.225	433.861
LOC_Os08g09930	-2.06867	84.5973	65.0213	20.828	14.9607
LOC_Os11g04409	-2.06847	9832.81	5526.81	1749.55	1912.25
LOC_Os06g32590	-2.06549	71.5823	47.1723	18.3287	10.2005
LOC_Os03g40930	-2.05893	1565.7	1253.25	457.383	219.65
LOC_Os04g42130	-2.05498	294.138	277.934	107.473	30.6015
LOC_Os01g14140	-2.05283	1198.68	752.207	333.248	137.367
LOC_Os01g27449	-2.05278	333.183	122.393	53.3197	56.4427
LOC_Os01g08690	-2.04307	830.355	580.092	221.61	121.046
LOC_Os01g64660	-2.04006	412.574	419.451	144.963	57.8028
LOC_Os04g55930	-2.03459	9003.75	5784.34	2421.88	1188.02
LOC_Os03g18220	-2.03415	50547.5	41699	15276.9	7245.75
LOC_Os09g36830	-2.0333	5493.62	3349.23	1444.63	716.074
LOC_Os03g28120	-2.0315	188.717	127.493	52.4866	25.1612
LOC_Os09g10010	-2.03126	123.642	168.29	49.9873	21.761
LOC_Os01g66000	-2.02375	149.672	169.565	47.4879	31.2815
LOC_Os02g52460	-2.02029	525.805	326.381	168.29	42.162
LOC_Os06g13680	-2.01583	14878.7	13242.7	4204.76	2749.37
LOC_Os02g30470	-2.01349	12608.9	7040.15	3752.38	1114.57
LOC_Os10g35820	-2.01056	343.595	316.182	119.969	44.2021
LOC_Os03g02190	-2.00994	79.3913	211.638	29.9924	42.162
LOC_Os01g69930	-2.00536	111.929	108.369	33.3248	21.761
LOC_Os02g29980	-2.0047	174.401	108.369	39.9898	30.6015
LOC_Os05g45080	-2.00384	721.029	502.321	211.613	93.8445
LOC_Os03g55240	-2.00199	150.974	101.994	37.4904	25.8412
LOC_Os01g66160	-2.00195	167.893	240.961	52.4866	49.6424
LOC_Os02g01510	-2.00121	995.645	332.756	189.118	142.807
LOC_Os01g41950	-1.99715	596.086	571.167	131.633	160.488
LOC_Os02g33070	-1.99626	472.443	467.898	92.4764	142.807
LOC_Os07g39690	-1.99616	657.256	483.197	177.455	108.805
LOC_Os05g43830	-1.99339	4046.35	3121.02	1501.28	299.214
LOC_Os07g33997	-1.99115	810.832	328.931	199.949	87.0442
LOC_Os02g03560	-1.98746	2124.04	1027.59	496.54	298.534
LOC_Os05g01230	-1.98615	3114.48	1840.99	813.959	437.261
LOC_Os08g32400	-1.98577	53.3614	49.7221	16.6624	9.52045
LOC_Os04g44240	-1.98535	348.801	302.158	130.8	34.0016
LOC_Os03g07570	-1.98499	11205.9	11599.3	3646.57	2114.9
LOC_Os05g27660	-1.98383	1786.96	1761.95	555.692	342.056
LOC_Os10g11140	-1.97826	10136.1	6825.96	3253.34	1052.01
LOC_Os02g32420	-1.97708	161.386	112.194	46.6548	23.1211
LOC_Os01g24070	-1.97667	661.16	538.019	131.633	172.728
LOC_Os05g50960	-1.97441	382.64	243.511	121.636	38.0818
LOC_Os01g48130	-1.97299	84.5973	175.94	31.6586	34.6817
LOC_Os02g14059	-1.96857	6191.22	4543.84	1810.37	933.005
LOC_Os04g51680	-1.96842	283.726	163.191	63.3172	51.0024
LOC_Os08g07720	-1.96596	203.033	178.49	63.3172	34.6817
LOC_Os12g35610	-1.96398	3753.52	1624.26	733.146	645.351
LOC_Os06g22080	-1.95814	2638.13	1459.79	745.643	309.415
LOC_Os10g02920	-1.95459	145.768	246.061	34.158	66.6432
LOC_Os04g44510	-1.95093	398.258	317.457	89.1439	95.8846
LOC_Os03g42310	-1.95018	179.607	137.692	30.8255	51.0024
LOC_Os01g40280	-1.94918	6040.25	4636.91	1934.51	831
LOC_Os02g53210	-1.94644	2412.97	1682.9	577.353	485.543
LOC_Os07g47670	-1.9412	1455.07	855.476	340.746	261.132
LOC_Os06g39880	-1.928	231.666	149.166	44.1554	55.7627
LOC_Os02g32350	-1.92645	29098.9	25870.8	10063.3	4398.45
LOC_Os07g10880	-1.92441	223.857	186.139	71.6484	36.7218
LOC_Os01g16940	-1.92375	1403.01	1084.96	451.552	204.69
LOC_Os08g05480	-1.92285	377.434	364.629	86.6446	108.805
LOC_Os10g04860	-1.92215	1211.69	957.47	397.399	175.448
LOC_Os08g34910	-1.92029	182.21	86.695	43.3223	27.8813
LOC_Os12g05110	-1.92019	9942.13	6864.21	3554.93	886.082
LOC_Os11g33050	-1.91897	462.031	249.886	130.8	57.8028
LOC_Os03g52460	-1.91853	4445.91	2911.93	1346.32	600.469
LOC_Os03g57569	-1.91794	262.902	161.916	56.6522	55.7627
LOC_Os01g19320	-1.91782	81.9943	87.9699	27.493	17.6808
LOC_Os04g36780	-1.91664	430.795	334.031	149.962	53.0425
LOC_Os06g17290	-1.91301	6999.45	4211.08	1857.86	1119.33
LOC_Os06g35020	-1.90934	87.2003	81.5953	22.4943	22.4411
LOC_Os02g21660	-1.90566	9460.58	7597.29	3491.61	1061.53
LOC_Os04g32030	-1.90208	18750.7	11814.7	5049.55	3128.83
LOC_Os05g01262	-1.90192	6823.75	4786.07	2198.61	908.523
LOC_Os02g31030	-1.89876	940.982	311.082	161.625	174.088
LOC_Os03g24950	-1.89502	463.333	349.33	104.14	114.245
LOC_Os12g04440	-1.8949	2166.99	1805.3	763.972	304.655
LOC_Os01g49380	-1.88554	262.902	156.816	75.814	38.0818
LOC_Os12g40790	-1.88517	2558.74	2278.29	778.135	531.785
LOC_Os07g33270	-1.8851	1732.29	1194.61	476.545	316.215
LOC_Os10g32680	-1.88342	5321.82	4287.58	1534.61	1070.37
LOC_Os11g09280	-1.87942	110691	96611.4	39933.2	16410.5
LOC_Os08g01680	-1.8728	139.26	130.043	54.1529	19.7209
LOC_Os07g07280	-1.87242	66.3763	52.272	17.4955	14.9607
LOC_Os02g30600	-1.86747	2156.58	1557.96	705.654	312.815
LOC_Os06g15820	-1.86686	1103.67	420.726	299.924	118.326
LOC_Os07g05084	-1.86277	214.747	187.414	78.3134	32.6416
LOC_Os04g06520	-1.8623	206.938	220.562	63.3172	54.4026
LOC_Os07g48490	-1.85842	43998.4	27992.3	14708.8	5145.13
LOC_Os08g30060	-1.85715	2105.82	1561.79	715.651	297.174
LOC_Os06g01810	-1.85655	113.23	81.5953	34.9911	19.0409
LOC_Os06g40120	-1.85653	417.78	242.236	96.642	85.6841
LOC_Os08g39630	-1.85542	927.967	553.318	290.759	119.006
LOC_Os08g01770	-1.85517	1488.91	705.034	426.558	180.209
LOC_Os01g33770	-1.85034	160.084	123.668	44.1554	34.6817
LOC_Os09g29800	-1.8488	101.517	59.9216	21.6611	23.1211
LOC_Os02g08540	-1.84864	301.947	201.438	80.8127	59.1628
LOC_Os10g32920	-1.84483	17878.7	13551.2	5907.66	2842.54
LOC_Os10g29320	-1.84181	85.8988	80.3204	27.493	19.0409
LOC_Os08g31630	-1.84164	1021.67	373.554	243.271	146.207
LOC_Os04g52130	-1.83432	7384.69	4111.64	2010.32	1213.86
LOC_Os04g39980	-1.8335	3986.48	2635.27	955.59	902.403
LOC_Os03g05100	-1.82943	161.386	96.8944	40.8229	31.9615
LOC_Os04g49920	-1.82907	225.159	172.115	84.9783	27.2013
LOC_Os02g06760	-1.82828	1250.74	713.959	404.064	149.607
LOC_Os01g74580	-1.82779	1593.03	1341.22	578.186	248.892
LOC_Os02g02410	-1.82603	57954.3	44122.7	20585.6	8204.59
LOC_Os01g16520	-1.82506	536.217	497.221	224.11	68.0032
LOC_Os01g62420	-1.82204	11552.1	7978.49	4208.93	1315.18
LOC_Os01g24720	-1.82165	117.135	77.7705	25.8268	29.2414
LOC_Os10g19925	-1.81931	1728.39	894.999	513.203	230.531
LOC_Os01g64890	-1.8186	118.436	85.4201	38.3236	19.7209
LOC_Os06g40330	-1.818	1321.02	1129.59	450.718	244.812
LOC_Os03g09870	-1.81726	2644.64	1704.58	904.769	329.816
LOC_Os01g06560	-1.81713	547.93	444.949	102.474	178.849
LOC_Os02g56990	-1.81518	5507.93	4239.13	1923.68	846.64
LOC_Os04g55700	-1.815	199.129	103.269	58.3185	27.8813
LOC_Os07g18590	-1.81419	106.723	103.269	41.6561	18.3609
LOC_Os08g42380	-1.81338	1255.94	1023.77	519.868	129.206
LOC_Os07g37620	-1.81083	1280.67	531.644	381.569	135.326
LOC_Os10g38710	-1.81073	78.0898	72.6708	23.3274	19.7209
LOC_Os02g26570	-1.81	78.0898	85.4201	29.1592	17.6808
LOC_Os12g13320	-1.80991	12038.8	8516.51	4228.92	1634.12
LOC_Os02g48780	-1.80985	327.977	254.985	87.4777	78.8838
LOC_Os02g56820	-1.80694	213.445	122.393	64.9834	31.2815
LOC_Os11g14950	-1.80582	3088.45	2196.7	1186.36	325.736
LOC_Os03g61570	-1.8057	1600.84	780.255	514.869	166.608
LOC_Os05g43920	-1.80565	1268.96	678.261	349.911	207.41
LOC_Os03g07990	-1.80461	809.531	513.795	196.617	182.249
LOC_Os01g55510	-1.80393	156.18	103.269	46.6548	27.8813
LOC_Os11g03130	-1.80356	279.822	203.988	89.9771	48.9623
LOC_Os11g04670	-1.80319	2794.31	2512.88	1036.4	484.863
LOC_Os01g40650	-1.80157	610.402	509.971	208.28	113.565
LOC_Os11g31190	-1.80101	1103.67	485.747	289.093	167.288
LOC_Os01g46970	-1.79996	1232.52	516.345	257.434	244.812
LOC_Os11g42890	-1.79767	449.016	312.357	146.629	72.7635
LOC_Os01g38530	-1.79761	1602.14	903.923	393.233	327.776
LOC_Os02g01765	-1.79358	154.878	136.417	29.9924	53.7226
LOC_Os03g20560	-1.79217	901.937	828.702	309.088	191.089
LOC_Os01g03080	-1.79163	166.592	220.562	69.9822	42.162
LOC_Os05g48300	-1.79067	762.677	464.073	259.101	95.8846
LOC_Os06g35540	-1.7903	5127.9	3837.53	2058.64	533.825
LOC_Os07g10660	-1.78939	5444.16	3244.69	1850.36	663.712
LOC_Os02g39880	-1.78717	1124.49	762.406	398.232	148.927
LOC_Os07g47580	-1.78603	5691.45	4935.24	2124.46	957.486
LOC_Os09g04720	-1.78237	376.133	258.81	125.801	59.1628
LOC_Os04g49670	-1.78107	1965.26	1278.75	590.683	353.617
LOC_Os02g08090	-1.77973	4501.88	3474.18	1493.79	829.64
LOC_Os06g27910	-1.77965	524.503	215.463	122.469	93.1644
LOC_Os03g49730	-1.77529	766.582	780.255	251.603	200.61
LOC_Os02g39280	-1.77513	216.048	131.317	69.149	32.6416
LOC_Os10g31830	-1.77379	698.904	752.207	234.94	189.729
LOC_Os03g13390	-1.77206	1194.77	682.086	420.726	129.206
LOC_Os05g37970	-1.77154	6534.82	6164.27	2388.56	1331.5
LOC_Os01g33090	-1.7714	1412.12	869.5	430.724	238.011
LOC_Os12g25710	-1.76828	11822.8	9498.2	4465.53	1793.93
LOC_Os03g52010	-1.76819	80.6928	58.6466	23.3274	17.6808
LOC_Os01g71790	-1.76739	257.696	163.191	89.9771	34.0016
LOC_Os10g35150	-1.76683	1337.94	1374.37	399.898	397.139
LOC_Os09g33940	-1.76678	2233.37	2233.67	1010.58	302.614
LOC_Os02g13290	-1.7665	84.5973	86.695	30.8255	19.7209
LOC_Os02g30630	-1.76241	6300.55	5867.21	2223.6	1363.47
LOC_Os09g36030	-1.76115	1764.83	1004.64	559.024	258.412
LOC_Os03g05980	-1.76001	18321.2	12978.8	7031.54	2210.11
LOC_Os01g74020	-1.75909	308.455	285.584	105.806	70.0433
LOC_Os02g30310	-1.75859	5825.5	4731.25	1897.02	1223.38
LOC_Os01g13460	-1.75836	5074.54	4074.67	1648.75	1056.09
LOC_Os01g05650	-1.75813	8596.39	6145.15	2565.18	1793.25
LOC_Os07g43530	-1.75665	994.344	494.672	279.096	161.848
LOC_Os04g55610	-1.75601	74.1853	96.8944	28.3261	22.4411
LOC_Os05g47810	-1.7531	445.112	202.713	102.474	89.7643
LOC_Os08g05660	-1.7505	2964.81	2943.81	961.422	794.958
LOC_Os06g39260	-1.74994	2734.44	1722.43	848.117	477.383
LOC_Os06g38056	-1.74907	96.3108	73.9457	19.1618	31.2815
LOC_Os10g35010	-1.74774	8062.77	5389.11	2723.47	1282.54
LOC_Os01g13130	-1.74671	274.616	382.478	99.9745	95.8846
LOC_Os05g48660	-1.74624	377.434	330.206	91.6433	119.006
LOC_Os04g47640	-1.74582	398.258	275.384	117.47	83.644
LOC_Os10g30520	-1.74345	249.887	182.315	82.479	46.9222
LOC_Os06g12030	-1.74232	628.623	456.424	209.113	115.606
LOC_Os11g38959	-1.73955	12097.4	8554.76	4663.81	1521.23
LOC_Os07g37100	-1.73714	2491.06	1775.97	761.473	518.865
LOC_Os04g56580	-1.73221	3238.12	2957.83	1069.73	795.638
LOC_Os09g26730	-1.73124	4712.72	3262.54	1791.21	611.349
LOC_Os08g04460	-1.72866	2405.17	1719.88	862.28	382.858
LOC_Os04g10650	-1.7278	261.601	214.188	106.639	37.4018
LOC_Os02g53410	-1.72687	136.657	103.269	30.8255	41.482
LOC_Os02g02900	-1.72544	1181.76	526.545	269.098	247.532
LOC_Os04g45940	-1.72533	2596.49	787.905	492.375	531.105
LOC_Os07g12340	-1.72309	212.144	181.04	68.3159	51.0024
LOC_Os02g30624	-1.72269	4168.69	3494.57	1421.3	901.043
LOC_Os02g41610	-1.7218	1815.59	1129.59	598.181	295.134
LOC_Os05g06440	-1.72094	2875.01	1411.34	916.433	384.218
LOC_Os08g01530	-1.72068	88.5018	168.29	30.8255	46.9222
LOC_Os03g52300	-1.71893	658.557	410.526	164.958	159.808
LOC_Os01g64520	-1.71828	3028.58	4777.15	1227.19	1145.17
LOC_Os01g74600	-1.7178	173.099	173.39	64.1503	41.482
LOC_Os09g23640	-1.71778	91.1048	95.6195	27.493	29.2414
LOC_Os04g37720	-1.71756	469.84	251.161	128.301	91.1243
LOC_Os03g02860	-1.71351	158.783	100.719	46.6548	32.6416
LOC_Os07g04530	-1.71219	6022.03	5455.41	2026.98	1476.35
LOC_Os10g41550	-1.71091	1518.85	949.82	312.42	441.341
LOC_Os02g56334	-1.71054	303.249	427.1	115.804	107.445
LOC_Os01g09030	-1.70348	1157.03	828.702	324.917	284.934
LOC_Os05g49800	-1.70105	15426.6	10520.7	5440.28	2540.6
LOC_Os09g34230	-1.6997	1315.81	958.745	456.55	244.132
LOC_Os07g05820	-1.69811	1850.73	1672.7	675.661	410.74
LOC_Os07g12390	-1.69784	295.44	178.49	69.149	76.8437
LOC_Os01g50960	-1.69674	2411.67	1652.3	863.113	391.019
LOC_Os07g07890	-1.69658	983.932	726.708	328.25	199.93
LOC_Os08g34150	-1.69107	1340.54	782.805	367.406	290.374
LOC_Os02g24720	-1.69039	173.099	127.493	52.4866	40.8019
LOC_Os12g36320	-1.68876	158.783	124.943	37.4904	50.3224
LOC_Os12g12370	-1.68826	942.284	596.666	279.929	197.889
LOC_Os09g31478	-1.68548	861.591	1110.46	317.419	295.814
LOC_Os12g07120	-1.68501	2518.4	1944.26	1068.06	320.295
LOC_Os01g37832	-1.68382	1699.75	1148.71	526.532	360.417
LOC_Os06g30060	-1.68008	2530.11	1869.04	938.094	435.221
LOC_Os02g50820	-1.67977	1181.76	574.992	343.246	205.37
LOC_Os01g19400	-1.67809	887.621	654.037	314.92	167.288
LOC_Os02g55610	-1.67551	1744.01	694.835	274.93	488.263
LOC_Os04g02754	-1.67481	141.863	87.9699	40.8229	31.2815
LOC_Os12g40860	-1.67446	454.222	376.103	178.288	82.2839
LOC_Os01g16040	-1.67349	3105.37	1586.01	753.975	716.754
LOC_Os01g01910	-1.67285	232.968	149.166	51.6535	68.0032
LOC_Os12g36880	-1.67065	1255.94	3020.3	577.353	765.717
LOC_Os01g04460	-1.66962	78.0898	66.2962	20.828	24.4812
LOC_Os06g11090	-1.66941	1252.04	1143.61	526.532	227.131
LOC_Os07g40240	-1.66932	1073.73	1031.42	459.05	203.33
LOC_Os04g37470	-1.66539	472.443	374.828	164.125	103.365
LOC_Os04g42380	-1.6611	2652.45	2418.54	1057.23	546.746
LOC_Os03g32050	-1.65975	161.386	257.535	70.8153	61.883
LOC_Os06g44640	-1.65886	571.357	549.493	181.62	173.408
LOC_Os10g36200	-1.65873	464.634	392.677	158.293	113.565
LOC_Os08g01320	-1.65709	346.198	211.638	89.1439	87.7242
LOC_Os07g06390	-1.65459	231.666	128.768	52.4866	61.883
LOC_Os01g49614	-1.65291	108.024	87.9699	40.8229	21.761
LOC_Os06g23114	-1.65143	108.024	209.088	37.4904	63.243
LOC_Os01g24480	-1.64887	455.524	461.523	172.456	120.366
LOC_Os07g11010	-1.64835	1099.76	720.334	419.893	161.168
LOC_Os01g01307	-1.64577	8735.65	7209.71	3409.13	1687.16
LOC_Os08g39600	-1.64168	274.616	239.686	103.307	61.883
LOC_Os05g05560	-1.64076	1490.21	1019.94	564.023	241.412
LOC_Os02g53740	-1.63899	1193.47	767.506	302.423	327.096
LOC_Os09g32532	-1.63683	4292.34	3676.89	1736.22	826.919
LOC_Os08g37600	-1.63589	3718.38	3351.78	1525.44	750.076
LOC_Os03g14590	-1.63459	904.54	493.397	256.601	193.809
LOC_Os05g25680	-1.63356	79.3913	80.3204	29.1592	22.4411
LOC_Os07g48830	-1.63273	102.818	103.269	36.6573	29.9214
LOC_Os06g47620	-1.63143	524.503	453.874	156.627	159.128
LOC_Os01g67550	-1.63138	666.366	483.197	214.945	156.407
LOC_Os07g04350	-1.63112	272.013	202.713	103.307	50.3224
LOC_Os01g48320	-1.62908	2135.76	1078.59	589.85	449.501
LOC_Os05g04540	-1.62829	209.541	145.342	74.9809	40.1219
LOC_Os03g17680	-1.62751	283.726	355.705	129.134	78.2037
LOC_Os05g44400	-1.62626	307.153	247.336	101.641	78.2037
LOC_Os04g45200	-1.62438	929.269	711.409	295.758	236.651
LOC_Os07g23944	-1.62374	96.3108	94.3446	29.1592	32.6416
LOC_Os05g08750	-1.62233	407.368	624.714	104.973	229.851
LOC_Os03g14580	-1.62222	1440.76	925.597	495.707	273.373
LOC_Os08g39830	-1.61982	888.922	790.455	314.92	231.891
LOC_Os08g03579	-1.61897	32249.8	25388.9	12191.9	6573.87
LOC_Os02g09810	-1.61868	562.247	450.049	157.46	172.048
LOC_Os02g09250	-1.61665	753.567	759.856	254.935	238.691
LOC_Os04g34940	-1.61502	1186.97	790.455	421.559	224.411
LOC_Os04g58710	-1.6148	7953.45	13057.8	3769.87	3090.75
LOC_Os11g35020	-1.61175	658.557	569.892	219.944	182.249
LOC_Os01g56150	-1.61139	2985.63	2721.97	1116.38	752.116
LOC_Os02g37254	-1.61139	347.5	178.49	77.4803	94.5245
LOC_Os07g01250	-1.61069	1146.62	721.608	389.068	223.051
LOC_Os10g29660	-1.61041	622.115	518.895	229.941	144.167
LOC_Os04g58330	-1.60719	566.151	288.133	157.46	123.086
LOC_Os01g51030	-1.60234	174.401	132.592	59.1516	42.162
LOC_Os11g42880	-1.60109	191.32	112.194	56.6522	43.5221
LOC_Os12g21784	-1.60027	135.356	177.215	41.6561	61.2029
LOC_Os07g06530	-1.59965	1186.97	1181.86	474.046	308.055
LOC_Os01g46040	-1.59756	614.306	474.273	231.608	128.526
LOC_Os10g41410	-1.59705	13911.7	10421.3	6034.3	2009.5
LOC_Os11g09180	-1.59538	232.968	146.617	61.651	63.9231
LOC_Os09g32560	-1.59324	292.837	246.061	70.8153	107.445
LOC_Os02g10920	-1.58959	1060.72	708.859	393.233	195.169
LOC_Os01g64630	-1.58903	5278.87	4315.63	2018.65	1171.02
LOC_Os08g23670	-1.58886	160.084	127.493	54.986	40.8019
LOC_Os11g39220	-1.58742	2039.45	1602.58	653.167	558.987
LOC_Os01g59990	-1.58484	11315.2	8599.38	4859.59	1779.64
LOC_Os01g73890	-1.58381	723.632	574.992	309.921	123.766
LOC_Os04g33885	-1.57639	715.823	464.073	222.443	173.408
LOC_Os06g13810	-1.57621	19881.7	13348.5	7639.72	3504.89
LOC_Os08g41910	-1.57591	547.93	541.844	187.452	178.169
LOC_Os06g10760	-1.57364	4090.6	3597.84	1769.55	813.999
LOC_Os07g12910	-1.57275	2472.84	1874.14	886.441	575.307
LOC_Os02g01940	-1.57217	456.825	472.998	186.619	126.486
LOC_Os05g30340	-1.57061	599.99	508.696	219.944	153.687
LOC_Os03g22800	-1.56917	225.159	159.366	69.149	60.5229
LOC_Os01g46926	-1.56875	3422.94	3002.45	1302.17	864.321
LOC_Os11g07580	-1.56843	191.32	175.94	79.9796	44.2021
LOC_Os12g42860	-1.56714	8764.28	3854.1	2451.04	1807.53
LOC_Os12g04204	-1.56693	6474.95	5041.06	1651.25	2235.27
LOC_Os01g55240	-1.56606	507.584	393.952	166.624	138.047
LOC_Os08g41250	-1.56581	3093.66	2817.59	1354.65	642.631
LOC_Os09g27220	-1.56391	204.335	147.891	64.1503	55.0826
LOC_Os03g20180	-1.56335	1430.34	1328.47	579.019	354.977
LOC_Os07g39400	-1.56145	1906.69	1716.05	846.451	381.498
LOC_Os03g18940	-1.55911	1094.56	683.361	361.575	242.092
LOC_Os03g51610	-1.55858	1413.43	1192.06	489.042	395.779
LOC_Os01g51410	-1.5579	2401.26	1709.68	898.938	497.784
LOC_Os05g40000	-1.55789	335.786	197.614	74.1478	106.765
LOC_Os03g57900	-1.55737	266.807	271.559	84.1452	98.6047
LOC_Os01g18210	-1.55717	1961.36	1183.13	643.169	425.7
LOC_Os04g37740	-1.55609	296.741	344.23	77.4803	140.087
LOC_Os01g58700	-1.55373	365.721	163.191	88.3108	91.8044
LOC_Os01g73140	-1.55336	4495.37	3653.94	1797.88	979.247
LOC_Os02g06770	-1.55192	529.709	356.979	215.778	87.0442
LOC_Os02g02130	-1.54257	5740.9	4682.81	2577.68	1001.01
LOC_Os05g16670	-1.54223	731.441	541.844	237.439	199.93
LOC_Os08g06010	-1.54186	1141.41	559.693	338.247	246.172
LOC_Os12g32950	-1.54149	3609.05	2603.4	1547.11	587.548
LOC_Os11g03060	-1.5398	322.771	158.091	89.9771	75.4836
LOC_Os01g12090	-1.53903	2334.89	1668.88	1005.58	372.658
LOC_Os02g39570	-1.53876	5533.96	3657.76	1934.51	1229.5
LOC_Os02g49130	-1.53752	148.371	124.943	45.8217	48.2823
LOC_Os07g30970	-1.53681	29912.3	22757.4	12206.1	5946.88
LOC_Os08g39500	-1.53617	1714.07	1515.89	771.47	342.736
LOC_Os03g21850	-1.53498	4261.1	3276.56	1351.32	1249.9
LOC_Os04g49940	-1.53277	394.354	396.502	144.963	128.526
LOC_Os01g18320	-1.5313	1662.01	977.869	575.687	337.976
LOC_Os09g38772	-1.53057	1496.72	1160.18	666.497	253.652
LOC_Os12g37419	-1.52977	5740.9	4341.13	2473.54	1018.69
LOC_Os12g29340	-1.52858	1451.17	1050.54	591.516	276.093
LOC_Os06g33170	-1.52601	92.4063	86.695	35.8242	26.5213
LOC_Os03g08930	-1.52441	553.136	391.402	227.442	101.325
LOC_Os03g10410	-1.52423	559.644	443.674	239.106	110.165
LOC_Os05g45590	-1.52362	1414.73	894.999	529.032	274.733
LOC_Os11g41890	-1.52264	5505.33	4338.58	2386.89	1039.77
LOC_Os05g49730	-1.51897	188.717	160.641	59.9847	61.883
LOC_Os01g04370	-1.51756	2381.74	1355.25	839.786	465.822
LOC_Os03g27250	-1.51702	2354.41	1546.49	757.307	605.909
LOC_Os06g44374	-1.51597	4449.82	3562.15	1896.18	905.803
LOC_Os05g43670	-1.51587	1298.89	668.062	387.401	300.574
LOC_Os06g44910	-1.51388	3688.44	3062.37	1650.41	714.034
LOC_Os02g55530	-1.5135	708.014	557.143	315.753	127.846
LOC_Os01g09120	-1.51214	1915.8	1254.53	541.529	569.867
LOC_Os03g05334	-1.51053	244.681	124.943	61.651	68.0032
LOC_Os07g20164	-1.51052	2855.48	1410.07	921.432	575.987
LOC_Os07g42395	-1.51038	1477.2	1253.25	614.843	344.096
LOC_Os08g02690	-1.50973	5950.44	3466.53	1721.23	1585.84
LOC_Os09g37340	-1.5085	606.497	509.971	276.596	116.286
LOC_Os04g58280	-1.50701	5582.12	3439.75	1433.8	1740.2
LOC_Os04g30410	-1.50637	447.715	260.085	150.795	98.6047
LOC_Os08g41810	-1.50458	8176	5753.74	3519.1	1390.67
LOC_Os05g50654	-1.49715	419.082	276.659	147.462	99.2847
LOC_Os01g56090	-1.49653	85.8988	101.994	37.4904	29.2414
LOC_Os11g48030	-1.4958	2053.76	1272.38	821.457	358.377
LOC_Os03g13760	-1.4955	3118.39	1768.32	1199.69	533.825
LOC_Os07g46820	-1.49426	1301.5	1023.77	545.694	280.173
LOC_Os07g46760	-1.49246	1438.15	1113.01	577.353	329.816
LOC_Os02g34950	-1.49215	1425.14	1194.61	596.515	335.256
LOC_Os01g24690	-1.48967	7676.23	5729.52	3447.45	1326.74
LOC_Os08g17060	-1.48347	619.512	562.243	278.262	144.847
LOC_Os06g22654	-1.48261	702.808	467.898	279.929	139.407
LOC_Os01g01350	-1.48068	609.1	434.75	246.604	127.846
LOC_Os08g42920	-1.47906	1969.16	1368	851.45	346.137
LOC_Os07g46500	-1.47841	2116.23	1357.8	803.129	444.061
LOC_Os07g03070	-1.47661	1416.03	1026.32	611.511	266.573
LOC_Os02g09600	-1.47382	3888.87	3392.58	1849.53	772.517
LOC_Os01g63260	-1.4717	154.878	170.84	66.6497	51.0024
LOC_Os01g06660	-1.47139	762.677	464.073	289.093	153.687
LOC_Os05g14740	-1.46898	1039.9	892.449	422.392	276.093
LOC_Os03g60110	-1.46782	542.724	391.402	219.111	119.006
LOC_Os05g32710	-1.46711	2573.06	2613.6	1145.54	731.035
LOC_Os01g23680	-1.46624	1220.8	954.92	505.704	282.213
LOC_Os03g29750	-1.46509	3223.81	2399.41	1435.47	601.829
LOC_Os04g31950	-1.4648	644.241	494.672	279.096	133.966
LOC_Os12g08800	-1.46365	290.234	218.012	124.135	60.5229
LOC_Os03g06240	-1.46315	17878.7	16417.2	6521.67	5917.64
LOC_Os10g22039	-1.46305	1751.81	1707.13	708.986	546.066
LOC_Os02g44870	-1.46303	2712.32	1353.97	963.921	511.384
LOC_Os02g53070	-1.46299	393.052	224.387	124.135	99.9648
LOC_Os07g30220	-1.46119	469.84	396.502	174.122	140.767
LOC_Os04g33420	-1.46068	4509.69	3588.92	1822.87	1120.01
LOC_Os03g06390	-1.46067	2972.62	1176.76	765.638	741.915
LOC_Os06g47230	-1.46037	19072.1	15835.9	8367.87	4318.21
LOC_Os05g48320	-1.4592	5191.67	4095.06	2285.25	1092.81
LOC_Os04g52850	-1.45816	1647.69	1311.9	720.65	357.017
LOC_Os06g39600	-1.45725	1975.67	1702.03	811.46	528.385
LOC_Os10g29540	-1.45632	2985.63	3049.62	1118.88	1080.57
LOC_Os07g46620	-1.45479	730.14	489.572	303.256	142.127
LOC_Os03g02400	-1.45275	269.41	181.04	97.4752	67.3232
LOC_Os03g57840	-1.45093	1975.67	1823.15	866.446	523.625
LOC_Os05g50120	-1.44905	381.339	196.339	127.468	84.324
LOC_Os03g38120	-1.44804	1354.86	924.322	566.522	269.293
LOC_Os08g43120	-1.44796	845.973	1222.65	350.744	407.339
LOC_Os03g42110	-1.44596	2161.79	1578.36	963.921	409.38
LOC_Os01g43040	-1.44562	454.222	441.125	168.29	160.488
LOC_Os02g46460	-1.44473	229.063	235.861	98.3083	72.7635
LOC_Os09g17680	-1.44385	288.932	158.091	95.8089	68.6833
LOC_Os02g48670	-1.44372	922.761	488.297	334.082	184.969
LOC_Os03g58260	-1.44215	386.545	322.556	171.623	89.7643
LOC_Os12g18530	-1.44194	1012.56	1202.26	444.887	370.618
LOC_Os08g23150	-1.43634	2048.56	1475.09	803.962	498.464
LOC_Os03g03900	-1.43615	482.855	363.354	146.629	165.928
LOC_Os12g36194	-1.43574	1928.82	1160.18	660.665	481.463
LOC_Os01g36630	-1.43491	253.792	201.438	99.9745	68.6833
LOC_Os03g29740	-1.43256	1250.74	939.621	569.855	242.092
LOC_Os05g36320	-1.43251	426.891	336.581	124.135	158.448
LOC_Os12g17600	-1.43248	2916.65	2980.78	1137.21	1047.93
LOC_Os03g01350	-1.43215	268.108	235.861	82.479	104.045
LOC_Os11g19730	-1.43129	406.067	228.212	137.465	97.9247
LOC_Os08g14390	-1.43071	247.284	159.366	93.3096	57.8028
LOC_Os06g43550	-1.42996	7622.87	6096.7	2928.42	2163.86
LOC_Os02g37470	-1.42589	740.552	645.113	295.758	220.331
LOC_Os02g09920	-1.42466	2671.97	2274.47	1081.39	761.636
LOC_Os01g55410	-1.42387	307.153	368.454	143.297	108.805
LOC_Os03g57750	-1.42306	175.702	136.417	43.3223	72.7635
LOC_Os02g03760	-1.4224	2264.6	2032.23	853.949	749.396
LOC_Os09g39474	-1.42227	424.288	298.333	181.62	88.4042
LOC_Os05g02220	-1.42031	2238.57	1410.07	732.313	631.07
LOC_Os01g52530	-1.41987	593.483	424.551	214.112	166.608
LOC_Os08g03870	-1.419	653.351	518.895	248.27	190.409
LOC_Os09g36760	-1.41689	491.966	401.602	190.785	144.167
LOC_Os02g21430	-1.41466	507.584	290.683	191.618	108.125
LOC_Os02g07680	-1.41459	1624.27	1907.29	685.659	639.231
LOC_Os05g51130	-1.41405	318.867	470.448	126.634	169.328
LOC_Os11g36450	-1.41214	618.211	402.877	243.271	140.767
LOC_Os04g39270	-1.41147	1983.48	1207.36	670.662	529.065
LOC_Os07g33240	-1.40961	4399.06	2688.82	1549.61	1118.65
LOC_Os03g21830	-1.40947	1754.42	1364.17	695.656	478.743
LOC_Os07g41720	-1.40884	765.28	452.599	246.604	212.17
LOC_Os01g55730	-1.40815	1931.42	1350.15	847.284	389.659
LOC_Os01g56800	-1.40795	2412.97	2727.07	1095.55	841.88
LOC_Os08g06250	-1.40702	2493.67	2064.11	1084.72	634.47
LOC_Os03g39129	-1.40701	1029.48	999.543	473.213	292.414
LOC_Os11g40590	-1.40701	19955.8	16475.9	8726.11	5012.52
LOC_Os09g17620	-1.40148	173.099	174.665	81.6459	50.3224
LOC_Os03g53900	-1.40096	5060.22	3859.2	1899.52	1478.39
LOC_Os02g03260	-1.39953	4318.37	3451.23	1948.67	996.928
LOC_Os02g55090	-1.39747	570.056	444.949	237.439	148.247
LOC_Os10g03540	-1.39712	1382.19	1137.23	582.352	374.698
LOC_Os01g09000	-1.39663	5535.27	5032.14	2638.49	1375.71
LOC_Os12g32760	-1.39639	637.733	553.318	299.924	153.007
LOC_Os03g13170	-1.39603	13605.8	11516.4	6705.79	2840.5
LOC_Os04g57520	-1.39601	3484.11	2719.42	1547.11	810.599
LOC_Os03g58630	-1.39578	3839.42	2848.19	1695.4	846.64
LOC_Os11g20330	-1.39546	283.726	209.088	118.303	69.3633
LOC_Os03g60740	-1.39539	2683.69	2124.03	1163.04	665.072
LOC_Os06g15420	-1.39399	5558.69	4058.09	2360.23	1299.54
LOC_Os01g01670	-1.3938	1068.53	721.608	415.727	265.893
LOC_Os03g29910	-1.39351	2684.99	2266.82	1048.07	837.12
LOC_Os06g43030	-1.39216	140.562	108.369	45.8217	48.9623
LOC_Os05g27010	-1.39186	119.738	146.617	57.4854	44.2021
LOC_Os04g40400	-1.39185	3333.13	2231.12	1167.2	953.406
LOC_Os05g50710	-1.39181	933.173	909.023	403.231	299.214
LOC_Os11g10480	-1.39156	29272	24542.3	12798.4	7713.61
LOC_Os03g11990	-1.39023	787.406	648.938	368.239	180.209
LOC_Os01g68030	-1.39021	2120.14	1487.84	902.27	474.663
LOC_Os02g52880	-1.39003	1976.97	1457.24	908.935	401.899
LOC_Os03g27010	-1.38933	7238.92	5633.9	3056.72	1857.85
LOC_Os09g32240	-1.38899	940.982	934.521	363.241	352.937
LOC_Os01g10400	-1.38875	9985.08	14614.5	5044.55	4350.17
LOC_Os01g12480	-1.3886	885.018	595.391	374.071	191.769
LOC_Os02g40110	-1.38775	463.333	242.236	134.966	134.646
LOC_Os06g03910	-1.38774	713.22	553.318	312.42	172.048
LOC_Os05g03030	-1.38624	1514.94	1200.98	683.159	356.337
LOC_Os01g53620	-1.38541	1250.74	809.578	500.706	288.334
LOC_Os02g05244	-1.38496	337.088	238.411	123.302	97.2446
LOC_Os01g68950	-1.38242	8472.74	6648.74	3764.04	2036.7
LOC_Os12g37360	-1.38231	1024.28	1007.19	449.885	329.816
LOC_Os07g38420	-1.38231	982.63	838.902	399.898	299.214
LOC_Os03g43910	-1.38201	596.086	507.421	259.934	163.888
LOC_Os10g21560	-1.37958	1108.88	938.346	411.562	375.378
LOC_Os06g05670	-1.37701	1500.63	1138.51	632.339	384.218
LOC_Os05g48030	-1.37573	724.934	581.367	329.083	174.768
LOC_Os04g45821	-1.3751	347.5	223.112	124.968	95.2045
LOC_Os12g34854	-1.37444	581.769	436.025	262.433	130.566
LOC_Os07g42300	-1.37382	12769	10135.7	6096.78	2741.89
LOC_Os03g17174	-1.37157	235.571	382.478	127.468	111.525
LOC_Os02g46956	-1.36822	1069.83	822.328	438.222	295.134
LOC_Os08g23754	-1.3663	134.054	138.967	63.3172	42.842
LOC_Os01g16010	-1.36575	1283.28	1081.14	558.191	359.737
LOC_Os03g11380	-1.3648	779.597	577.542	312.42	214.89
LOC_Os02g38060	-1.36425	1069.83	804.479	444.887	283.574
LOC_Os06g06120	-1.36425	555.739	391.402	200.782	167.288
LOC_Os02g52770	-1.36262	1879.36	2064.11	773.969	759.596
LOC_Os01g46380	-1.36068	8938.68	6434.55	3869.85	2116.94
LOC_Os02g02910	-1.35875	1072.43	844.001	468.214	279.493
LOC_Os01g32439	-1.35872	119.738	109.644	46.6548	42.842
LOC_Os01g60660	-1.35762	2206.04	1676.53	1023.91	491.663
LOC_Os06g49480	-1.35624	26503.7	22475.7	12536.8	6594.95
LOC_Os03g07290	-1.35597	1236.42	879.699	549.027	278.133
LOC_Os04g42930	-1.35543	4531.81	2994.8	1441.3	1500.15
LOC_Os07g48780	-1.35513	3697.55	3161.82	1867.86	813.999
LOC_Os01g66180	-1.35383	1353.56	1013.57	545.694	380.818
LOC_Os05g05660	-1.35196	1491.52	1680.35	713.985	529.065
LOC_Os03g22720	-1.35162	2855.48	1963.39	1058.9	829.64
LOC_Os11g43900	-1.35065	26387.8	22762.5	10988.9	8284.16
LOC_Os10g26690	-1.34948	369.625	253.71	152.461	92.4844
LOC_Os03g59050	-1.34894	10162.1	8447.66	4952.07	2354.27
LOC_Os03g63850	-1.34845	891.525	697.385	285.761	337.976
LOC_Os12g39320	-1.34713	1363.97	947.271	481.544	427.06
LOC_Os01g08320	-1.34607	187.416	228.212	66.6497	96.5646
LOC_Os05g48380	-1.3458	3814.69	3374.73	1542.94	1285.94
LOC_Os03g17980	-1.34518	12089.6	9512.23	5069.54	3433.48
LOC_Os04g53470	-1.34475	508.885	475.548	239.106	148.927
LOC_Os11g47320	-1.34209	598.688	541.844	300.757	149.607
LOC_Os03g10190	-1.342	1732.29	1425.37	830.622	415.5
LOC_Os09g32320	-1.34096	4421.18	3993.07	2051.14	1270.98
LOC_Os06g39140	-1.33787	1650.3	1109.19	635.671	456.302
LOC_Os11g43620	-1.33499	1099.76	829.977	509.037	256.372
LOC_Os02g14860	-1.33109	2320.57	1971.04	1092.22	614.069
LOC_Os05g45910	-1.33027	1678.93	1174.21	729.814	405.299
LOC_Os01g04990	-1.33009	462.031	363.354	161.625	166.608
LOC_Os07g06830	-1.32966	216.048	133.867	64.9834	74.1235
LOC_Os01g72420	-1.32886	135.356	104.544	49.9873	45.5622
LOC_Os06g49050	-1.32794	694.999	706.309	334.915	223.731
LOC_Os08g38850	-1.32751	4648.95	3127.4	1794.54	1304.3
LOC_Os01g18800	-1.32467	2912.75	2047.53	1044.73	935.725
LOC_Os04g01540	-1.32374	1055.51	595.391	408.229	251.612
LOC_Os06g16390	-1.32365	2186.51	1890.72	992.247	637.19
LOC_Os02g09780	-1.32345	770.486	680.811	326.583	253.652
LOC_Os05g23260	-1.32092	2711.02	2492.48	1308.83	774.557
LOC_Os09g07820	-1.32016	1147.92	858.026	518.201	285.614
LOC_Os08g09100	-1.31767	2325.77	1573.26	968.92	595.708
LOC_Os05g40720	-1.31697	689.793	516.345	316.586	167.968
LOC_Os02g07044	-1.31512	756.17	679.536	333.248	244.132
LOC_Os06g29180	-1.31398	8785.1	8348.22	3901.51	2990.1
LOC_Os11g28270	-1.31333	8665.37	8624.88	3434.12	3523.25
LOC_Os12g41500	-1.31271	3442.46	2715.59	1617.92	861.601
LOC_Os03g12560	-1.31258	542.724	396.502	231.608	146.887
LOC_Os01g05490	-1.31192	15849.6	11114.8	7164.01	3697.34
LOC_Os02g48630	-1.31123	2640.74	2250.25	1109.72	861.601
LOC_Os03g46570	-1.31028	627.321	448.774	187.452	246.172
LOC_Os03g01360	-1.3096	631.226	478.097	218.278	229.171
LOC_Os02g01250	-1.30955	2230.77	1769.6	1103.05	511.384
LOC_Os02g08500	-1.30774	247.284	169.565	95.8089	72.7635
LOC_Os05g41620	-1.30708	415.177	314.907	167.457	127.846
LOC_Os01g12820	-1.307	1336.64	945.996	585.684	337.296
LOC_Os03g46310	-1.30697	999.549	604.315	402.397	246.172
LOC_Os01g47620	-1.3065	383.942	316.182	133.299	149.607
LOC_Os07g04220	-1.30649	545.327	599.216	311.587	151.647
LOC_Os03g14720	-1.30551	369.625	209.088	127.468	106.765
LOC_Os11g32369	-1.30448	292.837	201.438	104.973	95.2045
LOC_Os07g39990	-1.30344	519.297	447.499	184.12	207.41
LOC_Os10g25060	-1.30179	615.608	684.636	311.587	216.25
LOC_Os05g05740	-1.29998	1546.18	958.745	634.838	382.858
LOC_Os01g45470	-1.29794	449.016	243.511	133.299	148.247
LOC_Os08g34984	-1.2967	264.204	214.188	101.641	93.1644
LOC_Os09g15320	-1.29347	1668.52	1032.69	692.324	410.06
LOC_Os01g57740	-1.29325	428.192	416.901	198.283	146.887
LOC_Os04g41570	-1.29296	7003.35	5021.94	3047.56	1860.57
LOC_Os01g54210	-1.29228	396.957	307.257	151.628	136.006
LOC_Os01g72480	-1.29227	2107.12	1629.36	763.972	761.636
LOC_Os04g23820	-1.29221	1447.26	1106.64	696.489	346.817
LOC_Os06g14370	-1.29212	631.226	736.908	322.418	236.651
LOC_Os03g16150	-1.29209	2781.3	2060.28	1221.36	756.196
LOC_Os06g10450	-1.29019	232.968	211.638	77.4803	104.045
LOC_Os08g42980	-1.28874	1457.68	1148.71	678.994	388.299
LOC_Os08g05620	-1.28826	278.52	342.955	158.293	96.5646
LOC_Os03g63999	-1.2877	234.269	192.514	80.8127	93.8445
LOC_Os11g06240	-1.28762	169.195	156.816	76.6471	57.1227
LOC_Os07g01910	-1.28738	741.853	650.213	356.576	214.21
LOC_Os04g39440	-1.28526	1501.93	1105.36	540.696	529.065
LOC_Os07g38560	-1.28481	2384.34	1968.49	1023.91	762.996
LOC_Os06g49740	-1.28447	2941.38	2512.88	1273.84	965.646
LOC_Os02g08180	-1.2833	6996.85	6137.5	3360.81	2036.02
LOC_Os10g41083	-1.28299	288.932	261.36	133.299	93.1644
LOC_Os03g49230	-1.28234	1363.97	915.397	605.679	331.856
LOC_Os02g33180	-1.28109	1035.99	924.322	454.051	352.937
LOC_Os01g08410	-1.28075	4557.84	3457.6	2135.29	1164.22
LOC_Os02g09340	-1.27987	708.014	711.409	389.901	195.169
LOC_Os12g05410	-1.27987	1241.63	1087.51	570.688	388.979
LOC_Os03g16210	-1.27917	1399.11	1189.51	618.176	448.821
LOC_Os05g37140	-1.27663	2696.7	1973.59	1274.68	653.511
LOC_Os06g42700	-1.27645	290.234	189.964	109.972	88.4042
LOC_Os12g35570	-1.27495	4124.44	3620.79	2055.31	1145.85
LOC_Os05g30860	-1.2739	517.996	397.777	242.438	136.687
LOC_Os04g39560	-1.27343	4691.9	3630.99	1881.19	1562.03
LOC_Os07g07646	-1.27157	380.037	318.732	150.795	138.727
LOC_Os11g41875	-1.27003	2246.38	2085.78	1185.53	611.349
LOC_Os05g41450	-1.26958	296.741	223.112	107.473	108.125
LOC_Os03g22360	-1.26901	576.563	391.402	233.274	168.648
LOC_Os10g42840	-1.268	4576.06	3410.43	2181.11	1135.65
LOC_Os05g08730	-1.26766	708.014	509.971	266.599	239.371
LOC_Os11g47130	-1.26731	372.228	242.236	150.795	104.725
LOC_Os07g27930	-1.26678	2481.95	2219.65	1262.18	692.273
LOC_Os08g34070	-1.26628	983.932	851.651	458.217	305.335
LOC_Os03g11440	-1.26612	11005.5	9000.98	5480.27	2838.46
LOC_Os08g01760	-1.26564	1948.34	1546.49	843.952	609.989
LOC_Os01g07970	-1.26496	1045.1	595.391	309.088	373.338
LOC_Os03g51510	-1.26236	1383.49	1077.31	655.666	370.618
LOC_Os03g25980	-1.262	1468.09	1174.21	616.51	485.543
LOC_Os02g35070	-1.26102	2518.4	2101.08	1106.38	821.479
LOC_Os03g44230	-1.26043	636.432	513.795	252.436	227.811
LOC_Os01g10070	-1.25918	154.878	121.118	57.4854	57.8028
LOC_Os06g06720	-1.25885	504.981	456.424	226.609	175.448
LOC_Os10g31900	-1.25658	1201.28	937.071	569.022	326.416
LOC_Os03g10940	-1.25513	1751.81	1263.45	688.158	575.307
LOC_Os01g09460	-1.25502	728.838	541.844	319.918	212.85
LOC_Os02g02590	-1.25472	222.556	165.74	90.8102	72.0834
LOC_Os07g13590	-1.2533	1535.77	1494.21	858.115	413.46
LOC_Os03g24920	-1.25308	882.415	733.083	400.731	277.453
LOC_Os08g37800	-1.25277	2655.05	2616.15	1233.85	978.567
LOC_Os03g22790	-1.25274	2501.48	1586.01	792.298	922.804
LOC_Os08g08840	-1.24877	12647.9	11029.4	6107.61	3856.46
LOC_Os09g29370	-1.24795	648.145	400.327	264.932	176.808
LOC_Os03g58130	-1.24608	1284.58	977.869	585.684	368.578
LOC_Os04g42134	-1.24573	459.428	464.073	214.945	174.768
LOC_Os07g41790	-1.24528	4710.12	3646.29	2343.57	1181.9
LOC_Os01g66970	-1.24484	355.309	291.958	163.292	110.165
LOC_Os02g17380	-1.24442	1885.87	1643.38	881.442	608.629
LOC_Os11g29700	-1.24442	602.593	526.545	255.768	221.011
LOC_Os08g02840	-1.24402	264.204	207.813	108.306	91.1243
LOC_Os02g47940	-1.24382	1850.73	1543.94	901.437	532.465
LOC_Os02g30050	-1.24238	9221.1	6966.2	4196.43	2646.01
LOC_Os03g14710	-1.24148	242.078	197.614	106.639	79.5638
LOC_Os01g55310	-1.24106	439.906	298.333	179.954	132.606
LOC_Os10g41380	-1.24039	571.357	490.847	269.098	180.889
LOC_Os03g60550	-1.24014	2025.13	1504.41	958.089	536.546
LOC_Os03g29470	-1.2397	1435.55	915.397	559.857	435.901
LOC_Os05g27940	-1.23915	6450.22	5609.68	3443.29	1666.08
LOC_Os08g44560	-1.23786	511.488	442.4	222.443	182.249
LOC_Os12g39520	-1.2355	343.595	325.106	114.971	168.648
LOC_Os04g33490	-1.2354	1097.16	699.935	428.224	335.256
LOC_Os12g35270	-1.23473	704.11	543.119	314.087	216.25
LOC_Os05g48340	-1.23286	3935.73	3531.55	1812.04	1365.51
LOC_Os04g44560	-1.23164	2032.94	1376.92	917.266	535.186
LOC_Os11g04990	-1.23125	433.398	342.955	199.116	131.926
LOC_Os02g58110	-1.22946	1527.96	1031.42	627.34	464.462
LOC_Os02g48910	-1.22849	188.717	156.816	73.3146	74.1235
LOC_Os07g47340	-1.22826	836.862	821.053	349.911	357.697
LOC_Os08g34190	-1.22658	1840.32	1449.59	877.276	529.065
LOC_Os10g32509	-1.22629	467.237	437.3	218.278	168.648
LOC_Os06g05720	-1.22483	1003.45	713.959	387.401	347.497
LOC_Os04g38220	-1.22304	861.591	819.778	424.892	295.814
LOC_Os03g60400	-1.2227	5070.63	3540.47	2281.09	1409.03
LOC_Os01g10930	-1.22193	628.623	531.644	292.425	205.37
LOC_Os12g02830	-1.22192	318.867	251.161	131.633	112.885
LOC_Os02g56340	-1.22127	238.174	216.738	83.3121	111.525
LOC_Os04g45470	-1.22005	3586.93	2664.6	1709.56	974.487
LOC_Os08g45140	-1.21852	819.943	683.361	383.236	263.173
LOC_Os01g49529	-1.21682	784.803	935.796	349.078	391.019
LOC_Os11g32160	-1.21564	726.235	466.623	283.261	230.531
LOC_Os08g37690	-1.21455	1730.99	1401.14	544.028	805.158
LOC_Os11g01180	-1.21398	174.401	149.166	70.8153	68.6833
LOC_Os03g42280	-1.21158	268.108	326.381	135.799	121.046
LOC_Os09g32526	-1.21126	4280.62	3861.75	2283.58	1233.58
LOC_Os03g61580	-1.21126	510.187	439.85	251.603	159.128
LOC_Os04g50890	-1.21082	4897.53	4258.26	2340.24	1615.76
LOC_Os01g15290	-1.21036	892.827	796.829	423.225	307.375
LOC_Os03g60530	-1.20741	3536.17	3304.61	1817.04	1145.85
LOC_Os02g14530	-1.20624	2264.6	1732.63	1003.08	729.675
LOC_Os04g02530	-1.20567	508.885	734.358	226.609	312.135
LOC_Os10g30210	-1.20555	1188.27	1014.84	619.842	335.936
LOC_Os03g29184	-1.20532	347.5	305.982	151.628	131.926
LOC_Os03g56800	-1.20486	2211.24	1990.16	1206.36	616.789
LOC_Os02g35720	-1.20428	1479.8	1202.26	741.478	422.98
LOC_Os08g23110	-1.20285	1656.81	1533.74	880.609	505.944
LOC_Os10g13940	-1.20233	327.977	488.297	172.456	182.249
LOC_Os01g48190	-1.1993	1963.96	1392.22	876.443	585.508
LOC_Os05g37884	-1.19924	653.351	567.342	308.255	223.731
LOC_Os04g33360	-1.19828	321.47	358.254	138.298	157.768
LOC_Os01g66150	-1.1977	883.716	786.63	442.387	286.294
LOC_Os03g30130	-1.19728	337.088	281.759	128.301	141.447
LOC_Os02g35890	-1.19465	899.334	821.053	424.892	327.096
LOC_Os09g07020	-1.19452	800.42	650.213	379.903	254.332
LOC_Os07g44230	-1.19444	558.342	529.095	274.93	200.61
LOC_Os04g44920	-1.19331	1189.57	929.422	510.703	416.18
LOC_Os09g33780	-1.19173	671.572	512.521	294.925	223.731
LOC_Os03g11530	-1.19062	2544.43	2705.39	1204.69	1095.53
LOC_Os07g46690	-1.19034	2872.4	3152.89	1711.23	929.604
LOC_Os01g47600	-1.18851	348.801	283.034	163.292	114.245
LOC_Os06g40050	-1.1885	1628.17	1120.66	740.645	465.822
LOC_Os08g39960	-1.18822	383.942	354.43	160.792	163.208
LOC_Os03g03420	-1.18492	433.398	489.572	211.613	194.489
LOC_Os10g26660	-1.18358	2023.83	1513.34	934.762	622.91
LOC_Os03g22490	-1.18343	1246.83	1138.51	573.187	477.383
LOC_Os07g03180	-1.18276	507.584	434.75	244.104	171.368
LOC_Os03g02730	-1.1824	706.713	587.741	334.082	236.651
LOC_Os03g40000	-1.18196	295.44	272.834	110.805	139.407
LOC_Os02g48570	-1.18185	320.168	362.079	136.632	163.888
LOC_Os07g41280	-1.18166	1711.47	1373.1	592.349	767.077
LOC_Os05g40010	-1.17831	3317.52	2674.8	1207.19	1440.31
LOC_Os09g27990	-1.17655	843.37	627.264	370.739	280.173
LOC_Os01g38620	-1.17516	14917.8	13136.8	6340.05	6083.57
LOC_Os02g16000	-1.17511	2120.14	2373.91	1092.22	898.323
LOC_Os08g04090	-1.17474	1360.06	1110.46	695.656	399.179
LOC_Os06g41010	-1.17399	10143.9	11076.6	4524.68	4879.91
LOC_Os03g60360	-1.173	870.701	683.361	338.247	350.897
LOC_Os02g56180	-1.17142	1630.78	1305.52	835.62	468.542
LOC_Os08g44520	-1.16709	2034.24	1848.64	970.586	758.916
LOC_Os04g32470	-1.16676	1028.18	687.185	444.054	320.295
LOC_Os12g24040	-1.16394	243.38	267.735	120.803	107.445
LOC_Os06g42810	-1.16375	2370.03	1819.32	1033.07	837.12
LOC_Os07g08390	-1.16193	4153.08	3024.13	1388.81	1818.41
LOC_Os06g48320	-1.16087	1349.65	1222.65	564.856	585.508
LOC_Os09g30478	-1.16064	2453.32	2066.66	1283.84	738.515
LOC_Os06g07760	-1.16007	245.983	253.71	126.634	97.2446
LOC_Os03g18850	-1.15906	508.885	711.409	322.418	224.411
LOC_Os04g55150	-1.15738	1179.16	1035.24	624.008	369.258
LOC_Os07g08950	-1.15613	1984.78	2194.15	1092.22	783.397
LOC_Os12g14110	-1.15544	1059.42	767.506	483.21	337.296
LOC_Os08g27850	-1.15527	15722.1	13604.7	8191.25	4976.48
LOC_Os01g46750	-1.15519	1784.35	1547.76	950.591	546.066
LOC_Os01g70800	-1.15216	804.325	703.76	382.403	296.494
LOC_Os01g12890	-1.1516	286.329	318.732	139.131	133.286
LOC_Os04g38530	-1.15078	576.563	543.119	277.429	227.131
LOC_Os01g05140	-1.14983	607.799	489.572	291.592	203.33
LOC_Os02g53150	-1.14762	1302.8	1091.34	683.992	397.139
LOC_Os02g43930	-1.14694	6487.96	5579.08	2683.48	2765.69
LOC_Os05g23670	-1.14665	1189.57	795.554	514.036	382.858
LOC_Os09g36440	-1.14415	2211.24	1784.9	1097.22	711.314
LOC_Os02g55080	-1.1436	741.853	552.043	312.42	273.373
LOC_Os08g33390	-1.14303	4367.82	3279.11	2151.95	1311.1
LOC_Os02g54254	-1.14263	7063.22	6609.22	3916.5	2276.75
LOC_Os03g38960	-1.14099	2422.09	2034.78	1204.69	816.719
LOC_Os01g47730	-1.1409	1314.51	1058.19	564.023	512.064
LOC_Os07g30670	-1.13714	337.088	429.65	192.451	156.407
LOC_Os12g35590	-1.13688	2544.43	2008.01	1172.2	898.323
LOC_Os02g03110	-1.13663	1216.9	1149.98	594.015	482.823
LOC_Os10g30370	-1.13488	2193.02	1788.72	1065.56	748.036
LOC_Os04g10240	-1.13431	2735.75	2418.54	1412.14	936.405
LOC_Os03g62030	-1.13401	829.053	683.361	364.907	324.375
LOC_Os11g01600	-1.13176	2255.49	1710.95	1074.73	735.795
LOC_Os02g35590	-1.13073	1146.62	1060.74	512.369	495.744
LOC_Os09g20550	-1.12877	1680.23	1445.77	748.976	680.712
LOC_Os05g34830	-1.12781	577.865	456.424	252.436	221.011
LOC_Os02g46640	-1.12694	398.258	383.753	195.783	162.528
LOC_Os12g42280	-1.12634	1799.97	1184.41	576.52	790.198
LOC_Os01g70330	-1.12614	611.703	404.152	261.6	204.01
LOC_Os09g38759	-1.12052	659.859	641.288	334.915	263.853
LOC_Os01g52640	-1.12036	998.248	646.388	386.568	369.938
LOC_Os03g55110	-1.11986	1163.54	1183.13	578.186	501.864
LOC_Os08g44200	-1.11918	1684.14	1471.27	831.455	621.55
LOC_Os04g28010	-1.11914	1281.97	1266	668.163	505.264
LOC_Os03g18310	-1.11904	1197.38	1161.46	646.502	439.981
LOC_Os09g25314	-1.11733	812.134	631.089	399.065	266.573
LOC_Os07g44744	-1.11719	1028.18	836.352	531.531	328.456
LOC_Os06g07820	-1.1164	666.366	509.971	249.936	292.414
LOC_Os09g24660	-1.11555	951.394	725.433	430.724	343.416
LOC_Os05g05950	-1.1149	7918.31	6143.87	3976.49	2516.8
LOC_Os01g19430	-1.11409	599.99	530.369	234.94	286.974
LOC_Os03g58480	-1.1135	4783	4012.19	2261.09	1804.13
LOC_Os09g34910	-1.11336	5606.85	5151.98	3188.35	1785.09
LOC_Os03g63770	-1.10812	6512.69	6233.12	3079.22	2833.7
LOC_Os04g48520	-1.1072	797.817	637.463	347.411	318.935
LOC_Os07g03240	-1.10645	1201.28	1023.77	626.507	407.339
LOC_Os04g33590	-1.10486	1527.96	1060.74	640.67	563.067
LOC_Os01g54960	-1.1048	714.522	674.436	355.743	290.374
LOC_Os08g31810	-1.10107	2977.82	2345.87	1454.63	1027.53
LOC_Os02g30790	-1.10028	292.837	261.36	129.967	128.526
LOC_Os02g35750	-1.10022	342.294	260.085	153.294	127.846
LOC_Os10g41310	-1.09994	1690.64	1317	791.465	612.029
LOC_Os12g39370	-1.09981	1086.75	1152.53	573.187	471.943
LOC_Os01g03760	-1.09545	7767.33	7820.4	4326.4	2969.02
LOC_Os09g35670	-1.09488	818.641	756.032	435.722	301.934
LOC_Os08g04840	-1.09476	1216.9	856.751	548.194	422.98
LOC_Os06g47550	-1.09129	874.606	733.083	387.401	367.218
LOC_Os12g35320	-1.09127	872.003	743.282	445.72	312.815
LOC_Os03g41419	-1.0886	1952.25	1714.78	958.922	765.717
LOC_Os09g31310	-1.08744	714.522	581.367	314.087	295.814
LOC_Os05g37830	-1.08744	2932.27	3109.55	1608.76	1234.94
LOC_Os05g15370	-1.08656	2664.16	1972.31	1303	880.642
LOC_Os02g44220	-1.08623	899.334	833.802	443.22	373.338
LOC_Os01g68330	-1.07985	1029.48	929.422	492.375	434.541
LOC_Os04g55510	-1.07944	2770.89	2011.83	1301.34	962.246
LOC_Os03g47800	-1.07797	1794.76	1301.7	871.445	595.708
LOC_Os07g08220	-1.07684	329.279	309.807	141.631	161.168
LOC_Os09g33670	-1.075	2016.02	1838.44	1021.41	808.559
LOC_Os11g38790	-1.07368	333.183	316.182	158.293	150.287
LOC_Os12g37590	-1.07342	1543.58	1143.61	722.316	554.906
LOC_Os03g60390	-1.0708	472.443	392.677	221.61	190.409
LOC_Os03g11480	-1.06946	525.805	446.224	198.283	264.533
LOC_Os06g49490	-1.0687	3779.55	3248.51	1908.68	1442.35
LOC_Os10g41520	-1.06707	3217.3	2774.24	1646.25	1213.86
LOC_Os06g03514	-1.06705	1878.06	1310.62	886.441	635.83
LOC_Os01g25240	-1.06645	269.41	246.061	129.967	116.286
LOC_Os12g39650	-1.06507	459.428	471.723	259.101	186.329
LOC_Os08g40790	-1.06461	2804.73	2320.37	1427.97	1022.77
LOC_Os01g40420	-1.06413	1654.2	1561.79	897.271	641.271
LOC_Os01g07750	-1.06323	521.9	448.774	237.439	227.131
LOC_Os10g39470	-1.06115	5116.18	3785.26	2128.62	2137.34
LOC_Os05g27870	-1.06112	1557.89	1425.37	848.117	582.108
LOC_Os02g08480	-1.06004	1332.73	1236.68	709.819	522.945
LOC_Os10g30750	-1.05985	1292.39	1030.14	635.671	478.743
LOC_Os01g25880	-1.05833	813.435	628.539	364.074	328.456
LOC_Os03g08250	-1.05754	766.582	624.714	359.908	308.735
LOC_Os01g38490	-1.05514	645.542	527.82	259.101	305.335
LOC_Os03g62280	-1.05507	1848.13	1809.12	953.924	806.518
LOC_Os04g36859	-1.05452	2134.45	1570.71	1061.4	722.874
LOC_Os10g37640	-1.05425	436.001	355.705	194.95	186.329
LOC_Os09g37344	-1.05415	721.029	568.617	315.753	305.335
LOC_Os03g22890	-1.05385	4361.32	3220.46	2090.3	1562.03
LOC_Os05g47780	-1.04978	671.572	815.953	338.247	380.138
LOC_Os03g37984	-1.04972	3290.18	3084.05	1707.9	1371.63
LOC_Os09g27230	-1.0495	285.028	261.36	129.967	133.966
LOC_Os05g51650	-1.04823	731.441	609.415	327.417	320.975
LOC_Os04g40090	-1.04753	2666.77	2373.91	1270.51	1168.3
LOC_Os05g36160	-1.04739	1509.74	1054.36	611.511	629.03
LOC_Os06g12400	-1.04682	1279.37	1142.33	606.512	565.787
LOC_Os10g01480	-1.04377	1656.81	1429.19	891.439	605.909
LOC_Os03g10240	-1.0421	1599.54	1081.14	723.982	578.028
LOC_Os02g17850	-1.04207	598.688	611.965	286.594	301.254
LOC_Os05g43360	-1.04168	3978.68	3318.63	2140.29	1404.95
LOC_Os06g21560	-1.03794	2454.62	2036.06	1313	874.522
LOC_Os08g41340	-1.03594	1453.77	1195.88	750.642	541.986
LOC_Os10g27450	-1.0357	299.344	270.284	134.966	142.807
LOC_Os03g46770	-1.03245	166519	137177	70208.8	78261.5
LOC_Os02g38220	-1.0301	1177.85	937.071	582.352	453.582
LOC_Os03g21990	-1.02969	2345.3	1916.21	1195.53	892.203
LOC_Os10g39820	-1.02706	840.767	614.515	401.564	312.815
LOC_Os05g28040	-1.02443	896.731	926.872	479.878	416.86
LOC_Os01g32300	-1.01804	1357.46	1304.25	680.66	633.79
LOC_Os11g41900	-1.01607	4101.02	3613.14	2234.43	1580.4
LOC_Os02g43830	-1.01335	5122.69	4246.78	2609.34	2032.62
LOC_Os05g36270	-1.01216	269.41	277.934	129.134	142.127
LOC_Os05g38140	-1.01188	490.664	492.122	254.935	232.571
LOC_Os08g25720	-1.00975	11735.6	10510.5	6714.12	4334.53
LOC_Os03g41080	-1.00952	2396.06	1774.7	1078.89	992.847
LOC_Os08g20020	-1.0088	963.108	815.953	429.057	454.942
LOC_Os07g09060	-1.00855	10138.7	9190.95	5851.01	3757.18
LOC_Os02g54910	-1.0069	354.007	340.405	162.459	182.929
LOC_Os08g37490	-1.00686	3847.22	2793.36	1864.52	1440.31
LOC_Os01g67860	-1.00641	44572.4	37881.9	23140.8	17903.9
LOC_Os07g39510	-1.00144	1367.87	1093.89	660.665	569.187
LOC_Os02g50174	-0.999284	1108.88	1255.8	696.489	486.903
LOC_Os03g64110	-0.998416	2288.03	1781.07	1198.03	839.16
LOC_Os11g03420	-0.996092	3868.05	5605.85	2512.69	2237.31
LOC_Os12g06670	-0.995565	1388.7	1153.81	693.99	581.428
LOC_Os01g55549	-0.995012	862.892	863.125	492.375	374.018
LOC_Os03g07800	-0.994644	1708.87	1380.75	860.614	690.233
LOC_Os02g56320	-0.993999	1587.83	1424.09	897.271	615.429
LOC_Os06g04820	-0.993327	885.018	710.134	439.055	362.457
LOC_Os04g45020	-0.993026	584.372	489.572	275.763	263.853
LOC_Os02g57150	-0.992743	1796.07	1510.79	978.084	684.113
LOC_Os12g02589	-0.991199	2092.81	1504.41	925.597	884.042
LOC_Os08g03380	-0.986392	2458.53	1944.26	1252.18	970.406
LOC_Os05g41310	-0.984347	404.765	365.904	187.452	201.97
LOC_Os01g54010	-0.982823	2445.51	2115.1	1253.85	1054.05
LOC_Os05g38550	-0.982561	4973.02	4367.9	2579.34	2148.22
LOC_Os05g09380	-0.979521	299.344	309.807	160.792	148.247
LOC_Os07g40030	-0.978843	940.982	717.784	435.722	405.979
LOC_Os12g43100	-0.978422	812.134	734.358	412.395	372.658
LOC_Os01g57250	-0.977717	8338.69	6410.33	3875.68	3613.69
LOC_Os04g41200	-0.9744	1030.79	730.533	440.721	455.622
LOC_Os02g57400	-0.974016	3317.52	2968.03	1510.45	1689.2
LOC_Os11g42850	-0.973421	1721.88	1524.81	834.787	818.759
LOC_Os09g36460	-0.9727	2380.44	1790	1170.54	954.766
LOC_Os03g51600	-0.971197	48967.5	35562.8	24230.5	18887.2
LOC_Os01g48370	-0.968649	896.731	750.932	449.052	393.059
LOC_Os05g06490	-0.968418	1171.35	1130.86	661.498	515.465
LOC_Os01g47262	-0.968412	1849.43	1739	841.452	992.167
LOC_Os01g72200	-0.964265	380.037	356.979	186.619	191.089
LOC_Os10g35000	-0.962434	675.477	578.817	335.748	308.055
LOC_Os09g25950	-0.960301	732.743	655.312	394.066	319.615
LOC_Os01g09300	-0.958786	2042.05	1876.69	1039.74	976.527
LOC_Os06g03710	-0.954478	295.44	108.369	173.289	35.3617
LOC_Os03g26820	0.951506	2138.36	2514.16	4098.96	4898.27
LOC_Os02g57720	0.95282	485.458	620.889	1040.57	1100.97
LOC_Os04g47520	0.953165	1328.83	1740.27	2741.8	3200.23
LOC_Os05g48270	0.957379	256.395	290.683	568.189	494.384
LOC_Os09g24710	0.962075	359.213	443.674	808.127	756.196
LOC_Os09g26830	0.96501	488.061	637.463	1013.08	1183.94
LOC_Os03g05780	0.965084	340.992	393.952	687.325	747.356
LOC_Os01g70570	0.965438	248.586	332.756	556.525	578.708
LOC_Os03g48220	0.965955	1928.82	2532	4023.97	4689.5
LOC_Os03g16010	0.966896	1518.85	2015.66	3536.6	3372.28
LOC_Os07g37240	0.968617	3974.77	5405.69	10244.9	8112.79
LOC_Os04g25560	0.970498	564.85	810.853	1299.67	1396.11
LOC_Os11g08950	0.970567	446.413	527.82	896.438	1012.57
LOC_Os08g27840	0.978595	1352.26	1767.05	3495.78	2651.45
LOC_Os01g54080	0.980887	1350.95	1251.98	2812.62	2325.03
LOC_Os06g02370	0.982349	844.671	854.201	1540.44	1815.69
LOC_Os08g43400	0.983349	348.801	404.152	698.989	789.518
LOC_Os09g28310	0.983584	501.076	409.251	928.93	871.122
LOC_Os02g45770	0.98486	731.441	864.4	1843.7	1315.18
LOC_Os05g47850	0.987566	521.9	659.137	1168.87	1173.06
LOC_Os12g12260	0.998598	342.294	379.928	710.652	732.395
LOC_Os02g51620	1.00025	1405.62	1908.57	3152.53	3477.01
LOC_Os02g58030	1.00303	239.475	295.783	504.871	567.827
LOC_Os06g16400	1.00423	157.481	168.29	321.585	331.856
LOC_Os05g07650	1.00434	482.855	651.488	1118.88	1156.74
LOC_Os02g06840	1.00485	579.166	698.66	1208.86	1355.3
LOC_Os04g52830	1.0059	1207.79	1449.59	2547.68	2788.81
LOC_Os04g47220	1.00864	4699.7	6966.2	12625.1	10847.2
LOC_Os08g42960	1.01093	641.638	863.125	1425.47	1606.92
LOC_Os02g56500	1.01093	1494.12	1578.36	2673.49	3517.81
LOC_Os09g28910	1.01186	455.524	444.949	858.115	957.486
LOC_Os07g14850	1.01253	2009.51	3207.72	5496.93	5028.84
LOC_Os09g12550	1.01297	344.897	448.774	703.154	898.323
LOC_Os05g05800	1.01376	644.241	799.379	1239.68	1674.92
LOC_Os10g21940	1.01526	1207.79	1589.83	2483.53	3170.99
LOC_Os01g10250	1.01539	281.123	323.831	524.866	697.713
LOC_Os11g36070	1.01796	534.915	520.17	903.936	1232.22
LOC_Os09g21000	1.0222	1075.04	1622.98	2728.47	2751.41
LOC_Os01g68930	1.02243	249.887	290.683	509.037	588.908
LOC_Os02g55840	1.02401	355.309	341.68	605.679	811.279
LOC_Os02g56900	1.02463	344.897	367.179	862.28	586.868
LOC_Os08g28170	1.02564	248.586	258.81	457.383	575.307
LOC_Os06g12170	1.02583	662.462	896.273	1323.83	1849.69
LOC_Os10g16640	1.02738	193.923	237.136	399.065	479.423
LOC_Os02g51320	1.02872	1077.64	1158.91	1985.33	2577.32
LOC_Os03g62340	1.02954	400.861	526.545	861.447	1031.61
LOC_Os02g51060	1.02977	1418.63	2002.91	3653.24	3332.84
LOC_Os07g42770	1.03185	333.183	493.397	823.124	867.041
LOC_Os01g51290	1.03192	2183.91	2013.11	3426.63	5154.65
LOC_Os02g44630	1.03222	4674.98	6605.4	11392.9	11677.5
LOC_Os02g07190	1.0341	309.756	434.75	755.641	769.117
LOC_Os03g04660	1.03432	1634.68	2649.3	4225.59	4548.74
LOC_Os05g23250	1.03962	110.627	113.468	223.276	237.331
LOC_Os02g55180	1.03978	232.968	191.239	426.558	445.421
LOC_Os05g07900	1.04073	214.747	207.813	388.234	480.783
LOC_Os01g49250	1.0415	195.225	197.614	419.06	389.659
LOC_Os11g10750	1.04387	365.721	379.928	715.651	821.479
LOC_Os01g09570	1.0446	369.625	378.653	761.473	782.037
LOC_Os12g44360	1.04465	665.065	656.587	1216.36	1509.67
LOC_Os04g52970	1.04583	165.29	155.541	290.759	371.298
LOC_Os04g40310	1.04866	256.395	364.629	649.001	635.83
LOC_Os06g14540	1.049	177.004	210.363	364.074	437.261
LOC_Os02g55110	1.04971	441.207	651.488	1029.74	1232.22
LOC_Os09g10201	1.05057	130.15	132.592	244.104	299.894
LOC_Os02g51860	1.05404	704.11	945.996	1662.91	1763.32
LOC_Os01g31690	1.05927	5444.16	7959.37	13799	14132.4
LOC_Os01g03490	1.06025	372.228	413.076	856.448	781.357
LOC_Os04g49060	1.06093	195.225	257.535	417.394	527.025
LOC_Os09g02650	1.061	882.415	1185.68	2136.12	2178.82
LOC_Os01g03030	1.0651	156.18	132.592	328.25	276.093
LOC_Os03g63480	1.06723	404.765	596.666	1107.22	991.487
LOC_Os05g15890	1.06735	150.974	172.115	312.42	364.497
LOC_Os06g36560	1.06763	650.748	509.971	1383.81	1049.29
LOC_Os01g58420	1.06767	616.909	661.687	1448.8	1231.54
LOC_Os09g04290	1.06858	845.973	924.322	1455.46	2257.03
LOC_Os01g59180	1.07086	1158.33	1100.26	2081.14	2663.01
LOC_Os09g16920	1.07486	402.162	356.979	740.645	858.201
LOC_Os01g60280	1.07766	130.15	181.04	314.087	342.736
LOC_Os01g02890	1.07776	335.786	502.321	853.116	916.004
LOC_Os01g47760	1.07825	251.189	298.333	574.854	585.508
LOC_Os01g72470	1.08064	370.927	314.907	853.116	597.749
LOC_Os05g14010	1.08101	201.732	156.816	409.062	349.537
LOC_Os03g38740	1.08129	226.46	226.937	445.72	513.425
LOC_Os02g21920	1.08157	167.893	256.26	444.887	452.902
LOC_Os02g15580	1.08192	352.706	492.122	820.624	967.686
LOC_Os01g60270	1.08335	318.867	405.427	675.661	858.881
LOC_Os01g34560	1.08814	472.443	632.364	1061.4	1287.3
LOC_Os07g38960	1.08979	2299.74	3210.27	6021.8	5706.15
LOC_Os01g56460	1.09279	158.783	121.118	294.925	301.934
LOC_Os12g40840	1.09303	1973.07	2546.03	3650.74	5989.05
LOC_Os03g50070	1.09382	204.335	265.185	479.878	522.265
LOC_Os06g49770	1.09531	439.906	541.844	1076.39	1021.41
LOC_Os04g59000	1.09543	166.592	187.414	314.087	442.021
LOC_Os04g48010	1.09585	540.121	691.01	1062.23	1568.83
LOC_Os02g28340	1.0963	504.981	488.297	911.434	1211.82
LOC_Os02g52560	1.09893	579.166	991.893	1586.26	1778.96
LOC_Os01g12720	1.10004	521.9	711.409	1197.19	1446.43
LOC_Os12g12880	1.10082	1075.04	1485.29	2464.37	3026.82
LOC_Os05g39080	1.10251	639.035	873.325	1526.28	1721.16
LOC_Os01g03750	1.10509	597.387	363.354	990.581	1075.81
LOC_Os01g45550	1.10669	249.887	369.729	671.496	663.032
LOC_Os09g27030	1.10689	325.374	414.351	765.638	827.599
LOC_Os05g44210	1.10773	722.331	617.065	1403.81	1482.47
LOC_Os03g23960	1.10953	485.458	740.732	1138.04	1507.63
LOC_Os05g42250	1.1114	531.011	893.724	1639.58	1438.95
LOC_Os01g69030	1.11288	723.632	1007.19	1962	1781.69
LOC_Os01g03820	1.11333	162.687	202.713	390.734	399.859
LOC_Os05g34110	1.11518	210.842	269.01	444.887	594.348
LOC_Os07g10530	1.11542	376.133	295.783	768.971	686.833
LOC_Os02g45200	1.11668	249.887	230.762	455.717	586.188
LOC_Os01g68160	1.11743	398.258	529.095	867.279	1144.49
LOC_Os03g21590	1.11746	180.908	203.988	349.911	484.863
LOC_Os03g57690	1.12028	1606.05	2345.87	4658.81	3932.63
LOC_Os07g45194	1.12094	193.923	237.136	415.727	521.585
LOC_Os08g29710	1.12238	291.535	293.233	640.67	632.43
LOC_Os04g46750	1.12268	383.942	529.095	882.275	1105.73
LOC_Os06g44320	1.1247	136.657	182.315	313.254	382.178
LOC_Os04g54830	1.12517	1189.57	1606.41	2988.41	3110.47
LOC_Os02g01380	1.12608	269.41	272.834	469.047	714.034
LOC_Os03g51080	1.12615	258.998	332.756	608.178	683.433
LOC_Os10g37850	1.12723	1190.87	1295.33	2285.25	3145.15
LOC_Os02g41800	1.1276	422.986	444.949	904.769	991.487
LOC_Os12g03720	1.12762	135.356	165.74	369.906	288.334
LOC_Os05g37410	1.12763	342.294	344.23	743.144	756.876
LOC_Os01g62020	1.13004	639.035	882.249	1513.78	1815.69
LOC_Os09g20630	1.13229	222.556	260.085	517.368	540.626
LOC_Os07g43420	1.13534	130.15	114.743	262.433	275.413
LOC_Os04g57140	1.13592	786.104	898.823	1693.74	2008.82
LOC_Os07g07480	1.13884	108.024	117.293	246.604	249.572
LOC_Os04g54810	1.14003	948.791	1744.1	3103.38	2831.66
LOC_Os10g21360	1.14021	144.466	196.339	315.753	435.221
LOC_Os02g18410	1.14084	1159.63	1305.52	2972.58	2463.76
LOC_Os06g41780	1.14086	144.466	152.991	266.599	388.979
LOC_Os11g04894	1.14234	85.8988	101.994	203.282	211.49
LOC_Os07g44830	1.14413	175.702	121.118	308.255	347.497
LOC_Os01g16030	1.14447	447.715	651.488	1219.69	1210.46
LOC_Os07g43900	1.14586	546.629	692.285	1356.32	1385.23
LOC_Os04g48416	1.148	1466.79	1761.95	3347.48	3807.5
LOC_Os01g11710	1.15162	534.915	420.726	829.789	1292.74
LOC_Os06g37560	1.15178	9329.13	14429.6	24374.6	28414.5
LOC_Os01g51040	1.15236	179.607	235.861	455.717	467.862
LOC_Os06g02480	1.15267	214.747	228.212	383.236	601.149
LOC_Os11g47970	1.15356	803.023	1314.45	2239.43	2471.24
LOC_Os12g29580	1.15373	256.395	349.33	635.671	711.994
LOC_Os05g07220	1.15395	632.527	715.234	1548.77	1450.51
LOC_Os03g57330	1.15478	204.335	279.209	519.034	557.627
LOC_Os06g45350	1.15509	154.878	218.012	354.91	475.343
LOC_Os09g24210	1.15603	137.959	170.84	290.759	397.139
LOC_Os10g38580	1.15685	121.039	175.94	329.083	333.216
LOC_Os05g01520	1.15698	214.747	342.955	554.025	689.553
LOC_Os09g13570	1.159	605.196	753.482	1647.08	1387.27
LOC_Os09g09980	1.16026	264.204	341.68	671.496	682.753
LOC_Os09g36220	1.16077	1321.02	799.379	2167.78	2572.56
LOC_Os11g29120	1.161	346.198	557.143	908.102	1111.85
LOC_Os06g34120	1.1611	1244.23	1673.98	3185.02	3341
LOC_Os12g44340	1.16709	546.629	613.24	1292.17	1312.46
LOC_Os03g14610	1.16828	187.416	219.287	379.903	533.825
LOC_Os05g29880	1.16841	110.627	113.468	258.268	245.492
LOC_Os02g42310	1.16878	961.806	1751.75	3017.56	3083.27
LOC_Os02g43030	1.1698	270.711	284.309	475.712	772.517
LOC_Os05g30350	1.17061	156.18	191.239	343.246	438.621
LOC_Os03g29770	1.17085	1634.68	1814.22	3256.67	4507.94
LOC_Os04g58730	1.17276	658.557	949.82	1579.6	2046.22
LOC_Os10g25300	1.17354	121.039	146.617	253.269	350.217
LOC_Os01g29820	1.17361	219.953	263.91	449.885	641.271
LOC_Os06g47970	1.17472	127.547	192.514	334.915	387.618
LOC_Os11g37990	1.17584	303.249	411.801	809.794	805.838
LOC_Os02g34470	1.17676	342.294	369.729	716.484	892.883
LOC_Os02g22260	1.17719	287.631	179.765	499.039	557.627
LOC_Os01g41550	1.17725	5634.18	6732.89	10928.9	17038.2
LOC_Os03g03880	1.17791	225.159	344.23	612.344	675.952
LOC_Os06g09900	1.17997	1019.07	1506.96	2903.43	2820.09
LOC_Os06g30310	1.18024	2277.62	3766.13	6944.9	6751.36
LOC_Os03g46660	1.18049	2220.35	3615.69	5507.76	7719.73
LOC_Os07g37010	1.1814	452.921	580.092	994.746	1347.82
LOC_Os12g38750	1.18282	434.7	256.26	744.81	823.519
LOC_Os11g39209	1.1833	200.43	211.638	353.243	582.108
LOC_Os02g49680	1.18531	718.426	934.521	1715.4	2043.5
LOC_Os01g67720	1.18804	557.041	785.355	1348.82	1709.6
LOC_Os04g43910	1.18996	193.923	261.36	501.539	537.226
LOC_Os02g55910	1.19132	304.55	269.01	681.493	628.35
LOC_Os08g42700	1.19401	114.532	151.716	253.269	355.657
LOC_Os04g38790	1.19697	193.923	230.762	415.727	557.627
LOC_Os04g52880	1.19723	603.894	578.817	1178.03	1533.47
LOC_Os11g03780	1.19744	1244.23	2052.63	4248.08	3313.12
LOC_Os10g18700	1.19856	93.7078	118.568	211.613	275.413
LOC_Os03g12940	1.2029	203.033	267.735	528.199	555.587
LOC_Os02g05250	1.20538	166.592	219.287	378.237	511.384
LOC_Os04g52606	1.20629	628.623	657.862	1089.72	1878.25
LOC_Os06g01760	1.20668	655.954	1101.54	2151.95	1904.77
LOC_Os06g36270	1.20757	579.166	833.802	1441.3	1821.81
LOC_Os06g42730	1.20975	89.8033	91.7947	182.454	237.331
LOC_Os03g17740	1.21049	767.883	1032.69	1765.38	2401.19
LOC_Os01g41710	1.21108	10802.4	12800.3	28797.7	25845.3
LOC_Os06g37610	1.21111	344.897	297.058	692.324	793.598
LOC_Os07g31380	1.21182	422.986	618.339	1207.19	1205.02
LOC_Os03g59774	1.21311	240.777	158.091	438.222	486.223
LOC_Os08g33820	1.21341	2992.14	4069.57	8827.75	7547.68
LOC_Os02g50480	1.21537	300.646	313.632	670.662	755.516
LOC_Os04g50860	1.21588	88.5018	133.867	246.604	269.973
LOC_Os02g53490	1.21804	70.2808	89.2449	188.285	182.929
LOC_Os05g43970	1.21848	152.275	173.39	402.397	355.657
LOC_Os04g33370	1.21975	907.143	1064.56	2015.32	2576.64
LOC_Os11g37390	1.22194	71.5823	75.2207	172.456	170.008
LOC_Os08g43320	1.22234	365.721	455.149	957.256	958.166
LOC_Os04g25784	1.22423	438.604	516.345	807.294	1423.31
LOC_Os05g11510	1.22628	482.855	657.862	1144.71	1523.95
LOC_Os03g60720	1.22635	1616.46	1651.03	3288.33	4356.29
LOC_Os08g06630	1.22652	179.607	183.589	394.066	455.622
LOC_Os05g25950	1.22965	135.356	138.967	253.269	389.659
LOC_Os07g46700	1.23227	180.908	195.064	349.078	533.825
LOC_Os03g14690	1.23269	303.249	382.478	878.11	733.755
LOC_Os02g33610	1.2328	527.106	801.929	1526.28	1597.4
LOC_Os03g08430	1.23308	402.162	696.11	1055.56	1525.99
LOC_Os05g12170	1.23381	113.23	168.29	305.755	356.337
LOC_Os01g56320	1.23523	150.974	130.043	289.926	371.298
LOC_Os08g44840	1.24066	308.455	295.783	569.855	857.521
LOC_Os05g10740	1.2432	75.4868	66.2962	184.12	151.647
LOC_Os09g14610	1.24563	290.234	304.707	580.685	829.64
LOC_Os05g39770	1.24601	300.646	205.263	615.676	584.148
LOC_Os04g58590	1.24732	100.215	118.568	250.769	268.613
LOC_Os03g45990	1.25028	80.6928	82.8702	189.118	199.93
LOC_Os04g14150	1.25062	363.118	595.391	949.758	1330.82
LOC_Os03g16334	1.2507	344.897	303.433	662.331	879.962
LOC_Os01g19630	1.2509	161.386	160.641	297.424	468.542
LOC_Os02g19130	1.25096	279.822	332.756	849.783	608.629
LOC_Os08g30850	1.25199	195.225	297.058	518.201	654.191
LOC_Os11g26880	1.25216	382.64	558.418	1265.51	976.527
LOC_Os05g41750	1.25464	218.651	267.735	584.018	576.668
LOC_Os03g12360	1.25541	829.053	1102.81	2023.65	2588.2
LOC_Os02g38140	1.25684	178.305	230.762	487.376	490.303
LOC_Os02g46100	1.25807	184.813	150.441	319.918	481.463
LOC_Os02g32490	1.25814	1444.66	1936.61	4376.38	3711.62
LOC_Os03g02750	1.25906	2021.22	2283.39	4510.52	5791.84
LOC_Os12g08810	1.25974	329.279	452.599	903.936	968.366
LOC_Os06g10560	1.26328	295.44	356.979	698.155	867.721
LOC_Os03g37640	1.26667	75.4868	94.3446	172.456	235.971
LOC_Os11g38010	1.26696	71.5823	70.121	164.125	176.808
LOC_Os01g46290	1.26761	322.771	566.067	980.583	1159.46
LOC_Os01g03740	1.26776	131.451	161.916	335.748	370.618
LOC_Os07g07070	1.26789	281.123	266.46	673.995	644.671
LOC_Os02g43740	1.27075	109.326	117.293	289.926	257.052
LOC_Os04g31350	1.27166	121.039	89.2449	284.094	223.731
LOC_Os03g11320	1.27245	613.005	727.983	1537.94	1701.44
LOC_Os01g31360	1.27393	899.334	1213.73	2409.39	2700.41
LOC_Os07g01200	1.27488	62.4718	62.4714	138.298	163.888
LOC_Os08g41440	1.27604	177.004	219.287	459.883	499.824
LOC_Os02g10390	1.27871	2389.55	3174.57	6864.92	6635.08
LOC_Os02g50240	1.27949	1806.48	3196.24	6135.1	6009.45
LOC_Os02g58720	1.2799	485.458	640.013	1212.19	1520.55
LOC_Os04g36570	1.28023	251.189	258.81	536.53	701.793
LOC_Os11g45280	1.28398	260.299	293.233	594.848	752.796
LOC_Os07g09010	1.28639	546.629	1033.97	1607.09	2248.19
LOC_Os02g32814	1.2887	1124.49	1598.76	3006.73	3646.33
LOC_Os04g59610	1.28997	92.4063	107.094	214.945	272.693
LOC_Os01g03690	1.29154	173.099	298.333	525.699	628.35
LOC_Os03g02740	1.29194	74.1853	54.8218	172.456	143.487
LOC_Os09g24900	1.29221	684.587	827.427	1766.22	1936.73
LOC_Os04g55840	1.29224	126.245	163.191	284.927	423.66
LOC_Os09g26260	1.29772	93.7078	164.466	335.748	299.214
LOC_Os04g53190	1.30085	378.736	337.856	884.775	880.642
LOC_Os11g27540	1.301	528.408	724.158	1456.3	1630.04
LOC_Os03g20450	1.30242	182.21	138.967	349.078	442.701
LOC_Os01g40820	1.3081	206.938	146.617	361.575	513.425
LOC_Os07g48030	1.30836	4209.04	7193.14	13654.9	14584
LOC_Os08g08440	1.30871	104.12	108.369	247.437	278.813
LOC_Os05g11950	1.30972	203.033	197.614	463.215	529.745
LOC_Os07g17230	1.30989	58.5674	53.5469	131.633	146.207
LOC_Os08g25624	1.31086	540.121	804.479	1567.1	1768.76
LOC_Os02g17680	1.31139	187.416	128.768	368.239	416.18
LOC_Os09g36520	1.31212	234.269	434.75	717.317	943.885
LOC_Os01g71220	1.31256	546.629	693.56	1363.82	1716.4
LOC_Os02g23826	1.31261	65.0748	75.2207	152.461	195.849
LOC_Os02g19820	1.31266	528.408	646.388	1276.34	1641.6
LOC_Os09g20930	1.31378	641.638	1016.12	2126.12	1995.22
LOC_Os08g05910	1.31401	335.786	529.095	794.797	1355.3
LOC_Os07g10920	1.31764	128.848	216.738	372.405	488.943
LOC_Os07g32600	1.31908	225.159	269.01	513.203	719.474
LOC_Os02g52010	1.31925	197.828	201.438	530.698	465.822
LOC_Os03g20700	1.31959	771.788	1269.83	2868.44	2227.79
LOC_Os05g05210	1.3201	158.783	206.538	384.902	527.025
LOC_Os08g24880	1.32058	87.2003	75.2207	159.126	246.172
LOC_Os01g17170	1.32261	637.733	937.071	2141.95	1797.33
LOC_Os08g20000	1.3229	65.0748	95.6195	216.611	185.649
LOC_Os10g07480	1.32291	814.737	1473.82	2491.03	3234.23
LOC_Os06g51360	1.32385	96.3108	172.115	304.089	367.898
LOC_Os09g29460	1.32723	447.715	725.433	1495.45	1448.47
LOC_Os04g58910	1.32737	750.964	1459.79	2398.56	3149.23
LOC_Os10g22590	1.32781	3855.03	6234.39	11551.2	13775.4
LOC_Os11g06010	1.32828	382.64	472.998	910.601	1237.66
LOC_Os06g41030	1.32868	9633.68	15920	29996.5	34187.3
LOC_Os02g51080	1.3287	1239.02	1861.39	4038.14	3749.7
LOC_Os11g35425	1.32881	79.3913	107.094	190.785	277.453
LOC_Os03g03610	1.32923	632.527	902.648	1628.75	2228.47
LOC_Os12g20324	1.33013	85.8988	119.843	212.446	304.655
LOC_Os01g55530	1.33052	48.1554	61.1965	134.966	140.087
LOC_Os09g38960	1.33077	347.5	640.013	1191.36	1292.74
LOC_Os02g51070	1.33306	161.386	277.934	513.203	593.668
LOC_Os10g10180	1.33448	88.5018	133.867	280.762	280.173
LOC_Os03g36830	1.33581	81.9943	137.692	245.771	308.735
LOC_Os09g28690	1.33659	623.417	962.57	1709.56	2295.79
LOC_Os06g43510	1.33709	72.8838	117.293	197.45	282.894
LOC_Os03g03320	1.33745	100.215	165.74	395.732	276.773
LOC_Os04g42860	1.33768	235.571	270.284	501.539	776.597
LOC_Os02g56250	1.33967	696.301	1302.98	2156.95	2903.06
LOC_Os02g05610	1.34014	92.4063	101.994	212.446	279.493
LOC_Os02g35830	1.3412	439.906	498.496	949.758	1427.39
LOC_Os10g12620	1.3422	132.753	193.789	337.414	490.303
LOC_Os01g09850	1.34264	139.26	280.484	550.693	514.105
LOC_Os04g52320	1.34469	232.968	331.481	673.995	759.596
LOC_Os08g41320	1.3447	178.305	351.88	641.503	705.194
LOC_Os07g40940	1.34499	1117.99	1065.84	2960.91	2586.84
LOC_Os05g01940	1.34528	222.556	307.257	499.873	845.96
LOC_Os02g07010	1.34703	61.1703	100.719	206.614	205.37
LOC_Os01g60700	1.34819	161.386	169.565	372.405	469.902
LOC_Os01g28840	1.34933	268.108	430.925	844.785	936.405
LOC_Os11g44950	1.34972	713.22	842.727	1482.96	2482.12
LOC_Os01g42460	1.35045	210.842	192.514	432.39	595.708
LOC_Os03g18430	1.35308	212.144	229.487	539.862	588.228
LOC_Os05g43390	1.35428	295.44	554.593	1043.9	1129.53
LOC_Os02g45390	1.3583	63.7733	58.6466	129.967	183.609
LOC_Os09g27580	1.36221	80.6928	152.991	275.763	325.056
LOC_Os11g41150	1.36269	91.1048	158.091	301.59	339.336
LOC_Os07g04990	1.36434	58.5674	67.5711	157.46	167.288
[truncated: 777 more rows]

## Sheet: Table S6
Table S6. List of primers used in this study
Construct or gene	Gene ID	Primer name	Sequence (5’ to 3’)
Plant transformation
OsERF115-OX	LOC_Os08g41030	ERF115OX-F	TCTAGAATGGTGCCGCCGGCGGCGCA
		ERF115OX-R	GTCGACTCACTCTCCTTGCTGAACAATGGC
OsERF115-Cas9-1		OsERF115-Cas9 T1 F	ATATATGGTCTCTGGCGAGCACGCGCCGAAGAACCTGGTTTTAGAGCTAGAAATAGCAA
		OsERF115-Cas9 T2 R	ATTATTGGTCTCTAAACCGCTCTACTGCTTCCACGGTGCTTCTTGGTGCCGC
OsERF115-Cas9-2		OsERF115-Cas9 T3 F	ATATATGGTCTCTGGCGAGTGCCGATCCACAGCCTCGGTTTTAGAGCTAGAAATAGCAA
		OsERF115-Cas9 T4 R	ATTATTGGTCTCTAAACGGCGTGAGCGCGTGGCGGCTGCTTCTTGGTGCCGC
35S:OsERF115-GFP		35S:GFP-OsERF115F	TTTGGAGAGGACAGGGTACCATGGTGCCGCCGGCGGCGCA
		35S:GFP-OsERF115R	ATGGATCCTCTAGAGTCGACCTCTCCTTGCTGAACAATGG
Transformation identification
Hyg		HPT II-F	ATGAAAAAGCCTGAACTCACCG
		HPT II-R	TTTCTTTGCCCTCGGACGAG
Digital PCR
CaMV35S promoter		dd35S-F	CATCATTGCGATAAAGGAAAGGC
		dd35S-R	TGCTTTGAAGACGTGGTTGGA
		dd35S-P	FAM-CCGACAGTGGTCCCAAAGATGG-BHQ1
HPT		ddHPT II-F	CAGGGTGTCACGTTGCAAGA
		ddHPT II-R	CCGCTCGTCTGGCTAAGATC
		ddHPT-P	FAM-TGCCTGAAACCGAACTGCCCGCTG-BHQ1
PLD		ddPLD-F	TGGTGAGCGTTTTGCAGTCT
		ddPLD-R	CTGATCCACTAGCAGGAGGTCC
		ddPLD-P	VIC-TGTTGTGCTGCCAATGTGGCCTG-BHQ-X
CRISPR/Cas9 knock-out plants identification
OsERF115		OsERF115pro-130 F	TGGCATTTCTCCCACGTTACTCCTG
		OsERF115 450 R	GTCTGTGGTGGTGTCAGGCTCGTTG
qRT-PCR
OsERF115		OX-F	CTACTGCAACGAGCCTGACA
		OX-R	ATGCGATCATAGGCGTCTCG
		OsERF115-F	CTGACACCACCACAGACGAGGA
		OsERF115-R	TCTCCTTGCTGAACAATGGCGA
OsERF044	LOC_Os08g45110	OsERF044-F	TCGTCATCATCGTCGTTACTTG
		OsERF044-R	TTGCATGCCGTATAAAAGTAGC
OsBRI1	LOC_Os01g52050	OsBRI1-F	ACAATTCCTTCTCGGGGCCT
		OsBRI1-R	CAGCTCGTCGTTGCGAAGAT
OsD11	LOC_Os04g39430	OsD11-F	GCCGGTCACTGCCATGATAC
		OsD11-R	TGCACAGCTTTGGCATAGGG
OsSLG	LOC_Os08g44840	OsSLG-F	TTCGACGGGATGGTCTACCT
		OsSLG-R	TTAAGGGGCTCGCATTTGGA
OsSPL16	LOC_Os08g41940	OsSPL16-F	GACACAAGTGCTCGACTCCG
		OsSPL16-R	GGACTGTGTTCAGCTGCTCG
OsNST1	LOC_Os02g40030	OsNST1-F	ACCTGTCGTTTGATGCTCGT
		OsNST1-R	CCACATCAGGCCGAAGCTAT
OsSCP46	LOC_Os10g01134	OsSCP46-F	CTGGGTACACGGAAGGGTTC
		OsSCP46-R	GCCGATGTAGAGAGGGTTCG
OsAGPL1	LOC_Os05g50380	OsAGPL1-F	TAGGGGCACCAAAAACGGTG
		OsAGPL1-R	AAAAGTTGAGTCCCGGTGCC
OsMADS6	LOC_Os02g45770	OsMADS6-F	TCAAAGGCACTTGCTTGGGG
		OsMADS6-R	GACGCTCCTTTCTGCGAAGT
OsSSIIb	LOC_Os02g51070	OsSSIIb-F	GTGGCACTTGTATGGTGGCA
		OsSSIIb-R	CATTTTGCTTCGCAACGGCA
OsSSIIIb	LOC_Os04g53310	OsSSIIIb-F	GCCAGCCAAGTAGTGGTGTC
		OsSSIIIb-R	TCAGCAAGCTCTTCAAGCCG
OsTMT2	LOC_Os02g13560	OsTMT2-F	CGGCCTAGCAGGTGTCTTTG
		OsTMT2-R	GCTTTGCACCAACAGCGAAG
OsGS1	LOC_Os02g50240	OsGS1-F	GATCAGGTGTGGGTTGCTCG
		OsGS1-R	GGAGATGTGCTCCTTGTGCC
OsACS1	LOC_Os03g51740	OsACS1-F	TAGTAGCAGCAGTAGCAGATTC
		OsACS1-R	GGCACTAGCTTTTATTGACGAG
OsACS4	LOC_Os05g25490	OsACS4-F	GTGCAAAGCAACAATTGGGAAA
		OsACS4-R	TGGTACCTCTCAAGTGCAAAAT
OsEIL1	LOC_Os03g20790	OsEIL1 -F	ACAATGCCACGATCATGGAG
		OsEIL1 -R	TCAGTAGTACCAATTCGAGC
OsGW2	LOC_Os02g14720	OsGW2-F	CCGTCATACCGATGTGCTGA
		OsGW2-R	TGAATGGAACGCCAAATCGC
OsGS6	LOC_Os06g03710	OsGS6 -F	TCGAGGCATCAGATGAGCAC
		OsGS6 -R	AACCATACCTCATCGCCGTC
OspPLAIIα	LOC_Os01g67310	OspPLAIIα-F	GCATGGCAGCAAACAATCCA
		OspPLAIIα-R	GGCCATATCTGAGCTGGCAT
OsPUP7	LOC_Os05g48300	OsPUP7-F	AGGTTCTACTTCACGCACGG
		OsPUP7-R	TACGCGAAGAGCAGGTTGTT
Transient dual-luciferase assay
35S:BD-OsERF115		BD-OsERF115 F	CGTCTAGAACTAGTGGATCCATGGTGCCGCCGGCGGCGCA
		BD-OsERF115 R	CCCCCCCTCGAGGTCGACTCACTCTCCTTGCTGAACAATG
35S:BD-VP16-OsERF115		VP16-OsERF115 F	CCCGGGCTGCAGGAATTCTCATGGTGCCGCCGGCGGCGCA
		VP16-OsERF115 R	GGGGATCCACTAGTTCTAGATTACTCTCCTTGCTGAACAATGGCG
35S-Ω:OsERF115		35S-Ω-OsERF115 F	TGGCCACCATGGGCGAGCTCATGGCTGCCAATAATAAGACGATGGTGGT
		35S-Ω-OsERF115 R	GGGGATCCACTAGTTCTAGATCAACAGCTCAAGGGAGGGAATGACA
35S-Ω:OsEIL1		35S-Ω-OsEIL1 F	CCATGGGCGAGCTCTCTAGAATGGGAGGTGGTCTGGTGAT
		35S-Ω-OsEIL1 R	TCCTGCAGCCCGGGGGATCCGTAGTACCAATTCGAGCCGT
35S-Ω:OsEIL2		35S-Ω-OsEIL2 F	CCATGGGCGAGCTCTCTAGAATGATGGGAGCAGCGGTGAC
		35S-Ω-OsEIL2 R	TCCTGCAGCCCGGGGGATCCGTAGAACCAGTTGGATCCGG
proOsERF115:LUC		proOsERF115:LUC-F	ATTACGCCAAGCTTGGTACCCCTCCAGGTACGCCTGCAT
		proOsERF115:LUC-R	TTGGCGTCTTCCATGGATCCGGCGAGGTGATCGGCGACGC
proOsERF115(1.5K):LUC		proOsERF115(1.5K):LUC-F	ATTACGCCAAGCTTGGTACCAAACATTAAGAGCAATGGAACCGG
		proOsERF115(1.5K):LUC-R	TTGGCGTCTTCCATGGATCCGGCGAGGTGATCGGCGACGC
proOsGW2:LUC		proOsGW2:LUC-F	ATTACGCCAAGCTTGGTACCAAATCAACGCTGCAAGAGCA
		proOsGW2:LUC-R	TTGGCGTCTTCCATGGATCCCCCCCTCCCAGATCTACCCT
proOsGS6:LUC		proOsGS6:LUC-F	ATTACGCCAAGCTTGGTACCCCAGTAGTTAGACGTGGACCCT
		proOsGS6:LUC-R	TTGGCGTCTTCCATGGATCCCCCGGAGACACGTCACTCGC
proOspPLAIIα:LUC		proOspPLAIIα:LUC-F	ATTACGCCAAGCTTGGTACCTCGGTTTGTTTTGCTGGTAGG
		proOspPLAIIα:LUC-R	TTGGCGTCTTCCATGGATCCACCACAAGCAATGTTTGCAC
proOsPUP7:LUC		proOsPUP7:LUC-F	ATTACGCCAAGCTTGGTACCCTCAATTTCTCAGCGCGTCC
		proOsPUP7:LUC-R	TTGGCGTCTTCCATGGATCCCGTTATCGGCGAGGAGGAGG
proOsBRI1:LUC		proOsBRI1:LUC-F	ATTACGCCAAGCTTGGTACCGACTGCCCCCTTATCCACTG
		proOsBRI1:LUC-R	TTGGCGTCTTCCATGGATCCGTACGAGCGAGCTCACTGCC
proOsD11:LUC		proOsD11:LUC-F	ATTACGCCAAGCTTGGTACCGGTGCTTGGTGTTGGGTACA
		proOsD11:LUC-R	TTGGCGTCTTCCATGGATCCCTTACCTATAGCCTCACACCAGGCAC
proOsSLG:LUC		proOsSLG:LUC-F	ATTACGCCAAGCTTGGTACCCTACAGTGAGCAACCAACCC
		proOsSLG:LUC-R	TTGGCGTCTTCCATGGATCCTGTCGTCGTCGTTGATCGATACG
proOsSPL16:LUC		proOsSPL16:LUC-F	ATTACGCCAAGCTTGGTACCTCCAAACCACCACCTTCCTTC
		proOsSPL16:LUC-R	TTGGCGTCTTCCATGGATCCGGCCGCCGCCGCCGCTCG
proOsNST1:LUC		proOsNST1:LUC-F	ATTACGCCAAGCTTGGTACCTCGTCAAACGCTGCCACTAT
		proOsNST1:LUC-R	TTGGCGTCTTCCATGGATCCCTCCGCCGCCCGGATCTCCC
proOsSCP46:LUC		proOsSCP46:LUC-F	ATTACGCCAAGCTTGGTACCTATGCAAAAACCGCCAGCAC
		proOsSCP46:LUC-R	TTGGCGTCTTCCATGGATCCGAGCCAGGGCAGCAGGGGCC
proOsAGPL1:LUC		proOsAGPL1:LUC-F	ATTACGCCAAGCTTGGTACCATTGGAAGAGCGATGACCCT
		proOsAGPL1:LUC-R	TTGGCGTCTTCCATGGATCCCGTTGAAATTCACCTGCAAGGTAAC
proOsMADS6:LUC		proOsMADS6:LUC-F	ATTACGCCAAGCTTGGTACCTGCCAAGAGCTATACCGTTC
		proOsMADS6:LUC-R	TTGGCGTCTTCCATGGATCCCTCGCCCGATCGATCGAACG
proOsSSIIb:LUC		proOsSSIIb:LUC-F	ATTACGCCAAGCTTGGTACCTGGTGAAAAGTGCTATGTGCC
		proOsSSIIb:LUC-R	TTGGCGTCTTCCATGGATCCTTAAGCGGCGGGGGAAAGATCT
proOsSSIIIb:LUC		proOsSSIIIb:LUC-F	ATTACGCCAAGCTTGGTACCACTGATGTGGTGATTGAATGCT
		proOsSSIIIb:LUC-R	TTGGCGTCTTCCATGGATCCTGCCAGCGCCAAAACCTCCC
proOsTMT2:LUC		proOsTMT2:LUC-F	ATTACGCCAAGCTTGGTACCATGGTGAAACTAGCCCATCCA
		proOsTMT2:LUC-R	TTGGCGTCTTCCATGGATCCCTTCACCCCTCTCCGATCCCTG
proOsGS1:LUC		proOsGS1:LUC-F	ATTACGCCAAGCTTGGTACCTGCGAAGTCGTTGAGCTGAT
		proOsGS1:LUC-R	TTGGCGTCTTCCATGGATCCGGCGGACGATGAGGAGGAGGA
35S:BD-VP16-ZmERF115	Zm00001d031498	VP16-ZmERF115 F	CCCGGGCTGCAGGAATTCTCATGACGACGACGAGCAGCAG
		VP16-ZmERF115 R	ATAAGCTTGATATCGAATTCCTAGCTCTCTCCGGGCTCCG
35S:BD-VP16-SbERF115	SORBI_3007G205400	VP16-SbERF115 F	CCCGGGCTGCAGGAATTCTCATGCCCACCAGCCGGGCGGCGCGGAG
		VP16-SbERF115 R	ATAAGCTTGATATCGAATTCCTACCCGTGGAGCGTGGAGC
35S:BD-VP16-TaERF115	TraesCS7B02G140200	VP16-TaERF115 F	CCCGGGCTGCAGGAATTCTCATGCGTGCGGCCAAGTGTCC
		VP16-TaERF115 R	ATAAGCTTGATATCGAATTCCTAACATAGGGCAACAATGTCCGCG
EMSA assay
GST-OsEIL1		GST OsEIL1-N F	CGCGTGGATCCCCGAATTCGATGGGAGGTGGTCTGGTGAT
		GST OsEIL1-N R	TCACGATGCGGCCGCTCGACCAGATTGTTCAGAGCCTGGT
		pGEX-GST-F	GTCGAGCGGCCGCATCGTGA
		pGEX-GST-R	CGAATTCGGGGATCCACGCG
OsERF115 probe 1		OsERF115 P1 Bio	Bio-CATAACTTTTCAGTCACATCATCTCCAATTTCAACCAAAATCCAAAC
		OsERF115 P1 F	CATAACTTTTCAGTCACATCATCTCCAATTTCAACCAAAATCCAAAC
		OsERF115 P1R	GTTTGGATTTTGGTTGAAATTGGAGATGATGTGACTGAAAAGTTATG
OsERF115 probe 2		OsERF115 P2 Bio	Bio-ATATGGCTAGAAACATAAATGTAGCTACTTTCTCTGTGCACGA
		OsERF115 P2 F	ATATGGCTAGAAACATAAATGTAGCTACTTTCTCTGTGCACGA
		OsERF115 P2 R	TCGTGCACAGAGAAAGTAGCTACATTTATGTTTCTAGCCATAT
OsERF115 probe 3		OsERF115 P3 Bio	Bio-GATAGAACTACGTATGCACGGACCGGCTCATCACTAGAGGAG
		OsERF115 P3 F	GATAGAACTACGTATGCACGGACCGGCTCATCACTAGAGGAG
		OsERF115 P3 R	CTCCTCTAGTGATGAGCCGGTCCGTGCATACGTAGTTCTATC
MBP-OsERF115		MBP-OsERF115 F	GAGAACCTGTACTTCCAATCCAATGCGATGGTGCCGCCGGCGGCGCA
		MBP-OsERF115 R	TATCCACTTCCAATGCGCTACTCTCCTTGCTGAACAATGG
		MBP F	TAGCGCATTGGAAGTGGATAACGG
		MBP R	CGCATTGGATTGGAAGTACAGGT
OsGW2 probe		OsGW2 Bio	Bio-GTATGTATCTACGGTGAGGCGGCGGCGGCGGAGGAGGAGGAGGA
		OsGW2 F	GTATGTATCTACGGTGAGGCGGCGGCGGCGGAGGAGGAGGAGGA
		OsGW2 R	TCCTCCTCCTCCTCCGCCGCCGCCGCCTCACCGTAGATACATAC
OsGS6 probe		OsGS6 Bio	Bio-GAGGTATTGTTGGGATTCGCCGCCTGCTGCTCGTCGTCGTCG
		OsGS6 F	GAGGTATTGTTGGGATTCGCCGCCTGCTGCTCGTCGTCGTCG
		OsGS6 R	CGACGACGACGAGCAGCAGGCGGCGAATCCCAACAATACCTC
ChIP assay
OsERF115		OsERF115P1F	TATGCATACATGCGGTGCCT
		OsERF115P1R	TCGCAACTTGGACGGTTACA
		OsERF115P2F	AAAAGATTCGTCTGGCCGCAA
		OsERF115P2R	ACACTTGCATGAAGGCTGTGTT
		OsERF115P3F	CGAGGAGAGAGTTGCAGACC
		OsERF115P3R	CTCTAGTGATGAGCCGGTCC
		OsERF115P4F	CCATGCTGCCGATCCTTACT
		OsERF115P4R	TGAACAATGGCGATCAAAGCG
OsGW2		OsGW2P1F	ACAATCCGCTTCTACTCGGG
		OsGW2P1R	TGTTGTGGTGTGGGAATCGT
		OsGW2P2F	GAGGTCTCCACTTCCCTTTCC
		OsGW2P2R	TCCGCAGATGAAACCCTCAC
		OsGW2P3F	CACACTGCTCAGCCTACACA
		OsGW2P3R	CACCACGATACTCCACAGCAT
OsGS6		OsGS6P1F	GCACAACTGCCCAACTCTTG
		OsGS6P1R	TCTGTAGTGATTGGGCCACGTGT
		OsGS6P2F	CTCCATCGCCATTGATTCGC
		OsGS6P2R	CACGAACGATCGGACATGC
		OsGS6P3F	ATGGCGCTGCGGATACTCAA
		OsGS6P3R	GCCCCTGCTTGATGTCGAAG
